# Supplementary material for: A cyclo­octa­trienone complex of diiron hexa­carbon­yl
Source: Acta Crystallogr Sect E Struct Rep Online. 2014 Jun 7;70(Pt 7):m254. doi: 10.1107/S1600536814012690 (PMC4120530; doi:10.1107/S1600536814012690)
Supplement: Supplementary file 1 [file e-70-0m254-sup1.cif]

##############################################################################
#                                                                            #
# This CIF contains the data in a paper accepted for publication in          #
# Acta Crystallographica Section E. It conforms to the requirements of       #
# Notes for Authors for Acta Crystallographica Section E, and has been       #
# peer reviewed under the auspices of the IUCr Commission on Journals.       #
#                                                                            #
# Full details of the Crystallographic Information File format               #
# are given in the paper "The Crystallographic Information File (CIF):       #
# a New Standard Archive File for Crystallography" by S. R. Hall, F. H.      #
# Allen and I. D. Brown [Acta Cryst. (1991), A47, 655-685].                  #
#                                                                            #
# The current version of the core CIF dictionary is obtainable from          #
# ftp://ftp.iucr.org/pub/cif_core.dic.                                       #
#                                                                            #
# Software is freely available for graphical display of the structure(s)     #
# in this CIF. For information consult the CIF software page                 #
# http://www.iucr.org/resources/cif/software.                                #
#                                                                            #
# This file may be used for bona fide research purposes within the           #
# scientific community so long as proper attribution is given to the journal # 
# article from which it was obtained.                                        #
#                                                                            #
##############################################################################
data_I
_audit_creation_method     SHELXL-97
_journal_date_recd_electronic     2014-05-24
_journal_date_accepted     2014-05-31
_journal_name_full     'Acta Crystallographica, Section E'
_journal_year     2014
_journal_volume     70
_journal_issue      7
_journal_page_first     m254
_journal_page_last     m254
_journal_paper_category     QM
_journal_paper_doi     10.1107/S1600536814012690
_journal_coeditor_code     PK2527
_publ_contact_author_name     'Peter W. R. Corfield'
_publ_contact_author_address
;
Department of Chemistry
Fordham University
441 East Fordham Road
Bronx, NY 10458
USA
;
_publ_contact_author_email     pcorfield@fordham.edu
_publ_contact_author_fax     '01(718)8174432'
_publ_contact_author_phone     '01(718)8174454'
_publ_section_title
;
A cyclooctatrienone complex of diiron hexacarbonyl
;
loop_
    _publ_author_name
    _publ_author_address
    'Corfield, Peter W. R.'
;
Department of Chemistry
Fordham University
441 East Fordham Road
Bronx, NY 10458
USA
;
_database_code_depnum_ccdc_archive     'CCDC 1006076'
_chemical_name_systematic
;\
[\m-(2,6,7-\h:3,4,5-\h)-Cycloocta-\
2,4,6-trienone]bis(tricarbonyldiiron)(<i>Fe</i>---<i>Fe</i>)
;
_chemical_name_common
;
;
_chemical_formula_moiety     'C14 H8 Fe2 O7'
_chemical_formula_sum     'C14 H8 Fe2 O7'
_chemical_formula_iupac     '[Fe2 (C8 H8 O) (C O)6]'
_chemical_formula_weight     399.90
_chemical_melting_point     428
_symmetry_space_group_name_Hall     '-P 1'
_space_group_crystal_system     triclinic
_space_group_name_H-M_alt     'P -1'
loop_
    _symmetry_equiv_pos_as_xyz
    'x, y, z'
    '-x, -y, -z'
_cell_length_a     7.729(8)
_cell_length_b     8.258(8)
_cell_length_c     11.927(11)
_cell_angle_alpha     89.172(16)
_cell_angle_beta     83.82(3)
_cell_angle_gamma     74.54(2)
_cell_volume     729.4(12)
_cell_formula_units_Z     2
_cell_measurement_reflns_used     12
_cell_measurement_theta_min     11.04
_cell_measurement_theta_max     25.48
_cell_measurement_temperature     296(3)
_exptl_crystal_description     'block'
_exptl_crystal_colour     red
_exptl_crystal_size_max     0.5
_exptl_crystal_size_mid     0.4
_exptl_crystal_size_min     0.3
_exptl_crystal_density_diffrn     1.821
_exptl_crystal_density_meas     1.83
_exptl_crystal_density_method
;
flotation in bromobenzene/bromoform mixture
;
_exptl_crystal_F_000     400
_exptl_absorpt_coefficient_mu     2.02
_exptl_absorpt_correction_type     integration
_exptl_absorpt_process_details     '(Busing & Levy, 1957)'
_exptl_absorpt_correction_T_min     0.48
_exptl_absorpt_correction_T_max     0.58
_diffrn_ambient_temperature     296(3)
_diffrn_radiation_type     MoK\a
_diffrn_radiation_wavelength     0.71070
_diffrn_radiation_monochromator     'oriented graphite 200 reflection'
_diffrn_measurement_device_type     'Picker four-circle'
_diffrn_measurement_method     '\q/2\q scans'
_diffrn_reflns_number     4520
_diffrn_reflns_av_R_equivalents     0.019
_diffrn_reflns_av_sigmaI/netI     0.0603
_diffrn_reflns_theta_min     2.56
_diffrn_reflns_theta_max     29.92
_diffrn_reflns_theta_full     29.92
_diffrn_measured_fraction_theta_max     1.000
_diffrn_measured_fraction_theta_full     1.000
_diffrn_reflns_limit_h_min     -10
_diffrn_reflns_limit_h_max     10
_diffrn_reflns_limit_k_min     -11
_diffrn_reflns_limit_k_max     11
_diffrn_reflns_limit_l_min     0
_diffrn_reflns_limit_l_max     16
_diffrn_standards_number     18
_diffrn_standards_interval_count     500
_diffrn_standards_decay_%     7.60(10)
loop_
    _diffrn_standard_refln_index_h
    _diffrn_standard_refln_index_k
    _diffrn_standard_refln_index_l
    1 1 1
    -3 0 2
    -1 1 0
    4 0 5
    -1 0 6
    -8 1 0
    -6 6 6
    2 5 0
    1 0 2
    -1 -1 -1
    3 0 -2
    1 -1 0
    -4 0 -5
    1 0 -6
    8 -1 0
    6 -6 -6
    -2 -5 0
    -1 0 -2
_refine_special_details
;
Refinement of <i>F</i>^2^ against ALL reflections. The weighted <i>R</i>-factor
<i>wR</i> and goodness of fit <i>S</i> are based on <i>F</i>^2^, conventional
<i>R</i>-factors <i>R</i> are based on <i>F</i>, with <i>F</i> set to zero for
negative <i>F</i>^2^. The threshold expression of <i>F</i>^2^ >
\s(<i>F</i>^2^) is used only for calculating <i>R</i>-factors(gt) <i>etc</i>.
and is not relevant to the choice of reflections for refinement.
<i>R</i>-factors based on <i>F</i>^2^ are statistically about twice as large
as those based on <i>F</i>, and <i>R</i>-factors based on ALL data will be
even larger.
;
_reflns_number_total     4227
_reflns_number_gt     3687
_reflns_threshold_expression     I>2\s(I)
_refine_ls_structure_factor_coef     Fsqd
_refine_ls_matrix_type     full
_refine_ls_R_factor_all     0.0333
_refine_ls_R_factor_gt     0.0273
_refine_ls_wR_factor_gt     0.0869
_refine_ls_wR_factor_ref     0.0906
_refine_ls_goodness_of_fit_ref     1.110
_refine_ls_restrained_S_all     1.110
_refine_ls_number_reflns     4226
_refine_ls_number_parameters     208
_refine_ls_number_restraints     0
_refine_ls_hydrogen_treatment     constr
_refine_ls_weighting_scheme     calc
_refine_ls_weighting_details
                      'calc w=1/[\s^2^(Fo^2^)+0.0840P] where P=(Fo^2^+2Fc^2^)/3'
_atom_sites_solution_hydrogens     geom
_atom_sites_solution_primary     heavy
_atom_sites_solution_secondary     difmap
_refine_ls_shift/su_max     0.000
_refine_ls_shift/su_mean     0.000
_refine_diff_density_max     0.339
_refine_diff_density_min     -0.487
_refine_ls_extinction_method     none
_refine_ls_extinction_coef     ?
loop_
    _atom_type_symbol
    _atom_type_description
    _atom_type_scat_dispersion_real
    _atom_type_scat_dispersion_imag
    _atom_type_scat_source
    'Fe' 'Fe' 0.3463 0.8444
                         'International Tables Vol C Tables 4.2.6.8 and 6.1.1.4'
    'O' 'O' 0.0106 0.0060
                         'International Tables Vol C Tables 4.2.6.8 and 6.1.1.4'
    'C' 'C' 0.0033 0.0016
                         'International Tables Vol C Tables 4.2.6.8 and 6.1.1.4'
    'H' 'H' 0.0000 0.0000
                         'International Tables Vol C Tables 4.2.6.8 and 6.1.1.4'
_computing_data_collection     'Corfield (1972)'
_computing_cell_refinement     'Corfield (1972)'
_computing_data_reduction
;
data reduction followed procedures in Corfield <i>et al.</i> (1973),
with p = 0.06
[data were averaged with a local version of SORTAV (Blessing, 1989),
and a
four-dimensional scaling procedure (XABS2; Parkin <i>et al.</i>, 1995)
was applied]
;
_computing_structure_solution
;
local superposition program (Corfield, 1972)
;
_computing_structure_refinement     'SHELXL97 (Sheldrick, 2008)'
_computing_molecular_graphics     'ORTEPIII (Burnett & Johnson, 1996)'
_computing_publication_material     'SHELXL97 (Sheldrick, 2008)'
loop_
    _atom_site_type_symbol
    _atom_site_label
    _atom_site_fract_x
    _atom_site_fract_y
    _atom_site_fract_z
    _atom_site_U_iso_or_equiv
    _atom_site_adp_type
    _atom_site_calc_flag
    _atom_site_refinement_flags
    _atom_site_occupancy
    _atom_site_symmetry_multiplicity
    _atom_site_disorder_assembly
    _atom_site_disorder_group
    Fe Fe1 0.23879(3) 0.27972(3) 0.177172(18) 0.03093(8) Uani d . 1 1 . .
    Fe Fe2 0.53855(3) 0.14576(3) 0.29382(2) 0.03417(8) Uani d . 1 1 . .
    C C11 0.0206(3) 0.3694(2) 0.13055(15) 0.0413(4) Uani d . 1 1 . .
    O O11 -0.1162(2) 0.4219(2) 0.09807(15) 0.0624(4) Uani d . 1 1 . .
    C C12 0.3569(3) 0.2465(2) 0.03568(15) 0.0432(4) Uani d . 1 1 . .
    O O12 0.4271(3) 0.2256(2) -0.05374(13) 0.0677(5) Uani d . 1 1 . .
    C C13 0.2055(3) 0.0741(2) 0.18355(15) 0.0394(3) Uani d . 1 1 . .
    O O13 0.1684(3) -0.05060(18) 0.18661(14) 0.0580(4) Uani d . 1 1 . .
    C C14 0.7292(3) 0.0818(2) 0.37346(17) 0.0450(4) Uani d . 1 1 . .
    O O14 0.8500(2) 0.0358(2) 0.42302(17) 0.0682(5) Uani d . 1 1 . .
    C C15 0.6776(3) 0.1002(3) 0.16087(18) 0.0483(4) Uani d . 1 1 . .
    O O15 0.7697(3) 0.0716(3) 0.07895(15) 0.0752(5) Uani d . 1 1 . .
    C C16 0.4823(3) -0.0514(2) 0.31890(17) 0.0442(4) Uani d . 1 1 . .
    O O16 0.4551(3) -0.17724(19) 0.33981(16) 0.0674(5) Uani d . 1 1 . .
    C C1 0.0240(2) 0.4664(2) 0.35754(15) 0.0414(4) Uani d . 1 1 . .
    O O1 -0.13837(19) 0.4908(2) 0.38358(13) 0.0571(4) Uani d . 1 1 . .
    C C2 0.1512(2) 0.2959(2) 0.35132(13) 0.0361(3) Uani d . 1 1 . .
    H H2 0.0868 0.2108 0.3725 0.043 Uiso calc R 1 1 . .
    C C3 0.3129(2) 0.2703(2) 0.41251(14) 0.0372(3) Uani d . 1 1 . .
    H H3 0.3051 0.2147 0.4853 0.045 Uiso calc R 1 1 . .
    C C4 0.4485(2) 0.3564(2) 0.39688(15) 0.0409(4) Uani d . 1 1 . .
    H H4 0.5158 0.3642 0.4608 0.049 Uiso calc R 1 1 . .
    C C5 0.5108(3) 0.4085(2) 0.29046(17) 0.0421(4) Uani d . 1 1 . .
    H H5 0.6234 0.4426 0.2868 0.051 Uiso calc R 1 1 . .
    C C6 0.4023(3) 0.4619(2) 0.19756(16) 0.0404(4) Uani d . 1 1 . .
    H H6 0.4715 0.4828 0.1277 0.049 Uiso calc R 1 1 . .
    C C7 0.2215(3) 0.5506(2) 0.20695(17) 0.0437(4) Uani d . 1 1 . .
    H H7 0.1860 0.6237 0.1432 0.052 Uiso calc R 1 1 . .
    C C8 0.1071(3) 0.6065(2) 0.31726(19) 0.0508(5) Uani d . 1 1 . .
    H H8A 0.0130 0.7082 0.3068 0.061 Uiso calc R 1 1 . .
    H H8B 0.1809 0.6296 0.3726 0.061 Uiso calc R 1 1 . .
loop_
    _atom_site_aniso_label
    _atom_site_aniso_U_11
    _atom_site_aniso_U_22
    _atom_site_aniso_U_33
    _atom_site_aniso_U_12
    _atom_site_aniso_U_13
    _atom_site_aniso_U_23
    Fe1 0.03534(13) 0.02750(12) 0.03108(12) -0.01090(9) -0.00212(9) 0.00032(8)
    Fe2 0.03353(13) 0.03090(12) 0.03838(13) -0.00883(9) -0.00396(9) -0.00376(9)
    C11 0.0447(9) 0.0389(8) 0.0413(8) -0.0132(7) -0.0048(7) 0.0058(7)
    O11 0.0474(8) 0.0741(10) 0.0661(10) -0.0131(8) -0.0181(7) 0.0176(8)
    C12 0.0504(10) 0.0408(9) 0.0391(8) -0.0149(8) -0.0010(7) -0.0007(7)
    O12 0.0817(12) 0.0784(11) 0.0412(8) -0.0256(10) 0.0131(8) -0.0061(7)
    C13 0.0477(9) 0.0348(8) 0.0381(8) -0.0141(7) -0.0076(7) 0.0007(6)
    O13 0.0793(11) 0.0389(7) 0.0653(9) -0.0293(7) -0.0165(8) 0.0043(6)
    C14 0.0395(9) 0.0419(9) 0.0551(10) -0.0130(7) -0.0060(8) 0.0007(8)
    O14 0.0513(10) 0.0718(10) 0.0879(12) -0.0195(8) -0.0297(9) 0.0192(9)
    C15 0.0438(10) 0.0486(10) 0.0507(10) -0.0101(8) -0.0020(8) -0.0077(8)
    O15 0.0625(11) 0.0987(14) 0.0587(10) -0.0190(10) 0.0148(8) -0.0195(9)
    C16 0.0459(10) 0.0375(8) 0.0503(10) -0.0102(7) -0.0125(8) 0.0004(7)
    O16 0.0865(13) 0.0418(8) 0.0838(12) -0.0274(8) -0.0280(10) 0.0138(8)
    C1 0.0388(9) 0.0446(9) 0.0384(8) -0.0081(7) -0.0005(7) -0.0094(7)
    O1 0.0356(7) 0.0722(10) 0.0586(8) -0.0081(7) 0.0032(6) -0.0170(7)
    C2 0.0374(8) 0.0370(8) 0.0353(7) -0.0150(6) 0.0027(6) -0.0035(6)
    C3 0.0437(9) 0.0357(7) 0.0316(7) -0.0105(7) -0.0006(6) -0.0048(6)
    C4 0.0435(9) 0.0353(8) 0.0448(9) -0.0098(7) -0.0085(7) -0.0113(7)
    C5 0.0401(9) 0.0331(8) 0.0571(10) -0.0175(7) -0.0025(8) -0.0062(7)
    C6 0.0472(9) 0.0307(7) 0.0469(9) -0.0193(7) 0.0021(7) 0.0014(6)
    C7 0.0512(10) 0.0284(7) 0.0532(10) -0.0138(7) -0.0057(8) 0.0046(7)
    C8 0.0489(11) 0.0313(8) 0.0674(12) -0.0037(7) -0.0018(9) -0.0107(8)
_geom_special_details
;
All e.s.d.'s (except the e.s.d. in the dihedral angle between two l.s. planes)
are estimated using the full covariance matrix. The cell e.s.d.'s are taken
into account individually in the estimation of e.s.d.'s in distances, angles
and torsion angles; correlations between e.s.d.'s in cell parameters are only
used when they are defined by crystal symmetry. An approximate (isotropic)
treatment of cell e.s.d.'s is used for estimating e.s.d.'s involving l.s.
planes.
;
loop_
    _geom_bond_atom_site_label_1
    _geom_bond_atom_site_label_2
    _geom_bond_site_symmetry_2
    _geom_bond_distance
    _geom_bond_publ_flag
    Fe1 C13 . 1.783(2) ?
    Fe1 C11 . 1.796(2) ?
    Fe1 C12 . 1.818(2) ?
    Fe1 C2 . 2.109(2) ?
    Fe1 C7 . 2.236(3) ?
    Fe1 C6 . 2.238(2) ?
    Fe1 Fe2 . 2.795(2) ?
    Fe2 C14 . 1.795(2) ?
    Fe2 C15 . 1.802(3) ?
    Fe2 C16 . 1.807(2) ?
    Fe2 C4 . 2.062(2) ?
    Fe2 C5 . 2.123(3) ?
    Fe2 C3 . 2.158(2) ?
    C11 O11 . 1.138(3) ?
    C12 O12 . 1.137(3) ?
    C13 O13 . 1.140(2) ?
    C14 O14 . 1.135(3) ?
    O14 O14 2_756 3.042(4) ?
    C15 O15 . 1.133(3) ?
    C16 O16 . 1.133(3) ?
    C1 O1 . 1.223(3) y
    C1 C2 . 1.484(3) y
    C2 C3 . 1.480(3) y
    C2 H2 . 0.9800 ?
    C3 C4 . 1.411(3) y
    C3 H3 . 0.9800 ?
    C4 C5 . 1.411(3) y
    C4 H4 . 0.9800 ?
    C5 C6 . 1.454(3) y
    C5 H5 . 0.9800 ?
    C6 C7 . 1.387(3) y
    C6 H6 . 0.9800 ?
    C7 C8 . 1.508(3) y
    C7 H7 . 0.9800 ?
    C8 H8A . 0.9700 ?
    C8 H8B . 0.9700 ?
    C8 C1 . 1.515(3) y
loop_
    _geom_angle_atom_site_label_1
    _geom_angle_atom_site_label_2
    _geom_angle_atom_site_label_3
    _geom_angle_site_symmetry_1
    _geom_angle_site_symmetry_3
    _geom_angle
    _geom_angle_publ_flag
    C13 Fe1 C11 . . 92.47(9) ?
    C13 Fe1 C12 . . 93.48(9) ?
    C11 Fe1 C12 . . 94.65(10) ?
    C13 Fe1 C2 . . 85.60(8) ?
    C11 Fe1 C2 . . 96.41(9) ?
    C12 Fe1 C2 . . 168.93(8) ?
    C13 Fe1 C7 . . 164.71(8) ?
    C11 Fe1 C7 . . 81.66(8) ?
    C12 Fe1 C7 . . 101.03(8) ?
    C2 Fe1 C7 . . 81.08(7) ?
    C13 Fe1 C6 . . 152.39(8) ?
    C11 Fe1 C6 . . 115.14(10) ?
    C12 Fe1 C6 . . 84.91(9) ?
    C2 Fe1 C6 . . 90.79(7) ?
    C7 Fe1 C6 . . 36.13(8) ?
    C13 Fe1 Fe2 . . 85.85(7) ?
    C11 Fe1 Fe2 . . 168.17(6) ?
    C12 Fe1 Fe2 . . 97.13(9) ?
    C2 Fe1 Fe2 . . 71.80(7) ?
    C7 Fe1 Fe2 . . 97.01(6) ?
    C6 Fe1 Fe2 . . 67.10(8) ?
    C14 Fe2 C15 . . 92.80(12) ?
    C14 Fe2 C16 . . 91.69(9) ?
    C15 Fe2 C16 . . 100.74(10) ?
    C14 Fe2 C4 . . 87.79(9) ?
    C15 Fe2 C4 . . 133.75(9) ?
    C16 Fe2 C4 . . 125.48(10) ?
    C14 Fe2 C5 . . 99.31(8) ?
    C15 Fe2 C5 . . 95.38(9) ?
    C16 Fe2 C5 . . 160.00(9) ?
    C4 Fe2 C5 . . 39.37(8) ?
    C14 Fe2 C3 . . 106.02(11) ?
    C15 Fe2 C3 . . 158.05(9) ?
    C16 Fe2 C3 . . 90.10(10) ?
    C4 Fe2 C3 . . 38.97(7) ?
    C5 Fe2 C3 . . 70.88(8) ?
    C14 Fe2 Fe1 . . 174.00(6) ?
    C15 Fe2 Fe1 . . 89.25(10) ?
    C16 Fe2 Fe1 . . 93.46(8) ?
    C4 Fe2 Fe1 . . 86.73(7) ?
    C5 Fe2 Fe1 . . 74.87(6) ?
    C3 Fe2 Fe1 . . 70.93(8) ?
    O11 C11 Fe1 . . 177.54(19) ?
    O12 C12 Fe1 . . 178.4(2) ?
    O13 C13 Fe1 . . 173.85(19) ?
    O14 C14 Fe2 . . 177.66(19) ?
    C14 O14 O14 . 2_756 170.9(2) ?
    O15 C15 Fe2 . . 177.8(2) ?
    O16 C16 Fe2 . . 175.41(18) ?
    O1 C1 C2 . . 122.70(18) y
    O1 C1 C8 . . 122.10(18) y
    C2 C1 C8 . . 114.90(17) y
    C3 C2 C1 . . 117.09(15) y
    C3 C2 Fe1 . . 107.62(12) ?
    C1 C2 Fe1 . . 99.86(11) ?
    C3 C2 H2 . . 110.6 ?
    C1 C2 H2 . . 110.6 ?
    Fe1 C2 H2 . . 110.6 ?
    C4 C3 C2 . . 127.37(16) y
    C4 C3 Fe2 . . 66.83(11) ?
    C2 C3 Fe2 . . 105.68(12) ?
    C4 C3 H3 . . 114.9 ?
    C2 C3 H3 . . 114.9 ?
    Fe2 C3 H3 . . 114.9 ?
    C5 C4 C3 . . 123.23(16) y
    C5 C4 Fe2 . . 72.62(12) ?
    C3 C4 Fe2 . . 74.20(11) ?
    C5 C4 H4 . . 118.0 ?
    C3 C4 H4 . . 118.0 ?
    Fe2 C4 H4 . . 118.0 ?
    C4 C5 C6 . . 125.64(18) y
    C4 C5 Fe2 . . 68.01(10) ?
    C6 C5 Fe2 . . 102.46(11) ?
    C4 C5 H5 . . 115.9 ?
    C6 C5 H5 . . 115.9 ?
    Fe2 C5 H5 . . 115.9 ?
    C7 C6 C5 . . 126.10(18) y
    C7 C6 Fe1 . . 71.86(12) ?
    C5 C6 Fe1 . . 108.79(12) ?
    C7 C6 H6 . . 113.9 ?
    C5 C6 H6 . . 113.9 ?
    Fe1 C6 H6 . . 113.9 ?
    C6 C7 C8 . . 124.40(19) y
    C6 C7 Fe1 . . 72.01(10) ?
    C8 C7 Fe1 . . 108.43(12) ?
    C6 C7 H7 . . 114.6 ?
    C8 C7 H7 . . 114.6 ?
    Fe1 C7 H7 . . 114.6 ?
    C7 C8 C1 . . 107.95(15) y
    C7 C8 H8A . . 110.1 ?
    C1 C8 H8A . . 110.1 ?
    C7 C8 H8B . . 110.1 ?
    C1 C8 H8B . . 110.1 ?
    H8A C8 H8B . . 108.4 ?
loop_
    _geom_torsion_atom_site_label_1
    _geom_torsion_atom_site_label_2
    _geom_torsion_atom_site_label_3
    _geom_torsion_atom_site_label_4
    _geom_torsion_site_symmetry_1
    _geom_torsion_site_symmetry_2
    _geom_torsion_site_symmetry_3
    _geom_torsion_site_symmetry_4
    _geom_torsion
    _geom_torsion_publ_flag
    C1 C2 C3 C4 . . . . -58.8(2) ?
    C2 C3 C4 C5 . . . . -36.3(3) ?
    C3 C4 C5 C6 . . . . 32.9(3) ?
    C4 C5 C6 C7 . . . . 34.9(3) ?
    C5 C6 C7 C8 . . . . 0.0(3) ?
    C6 C7 C8 C1 . . . . -88.8(2) ?
    C7 C8 C1 C2 . . . . 46.3(2) ?
    C8 C1 C2 C3 . . . . 57.0(2) ?
    O1 C1 C2 C3 . . . . -129.21(19) ?
    O1 C1 C8 C7 . . . . -127.55(19) ?
_iucr_refine_instructions_details
;
TITL Feoct Redo Final refinements, atom numbs revised, with sqz file
CELL 0.7107 7.729, 8.258, 11.927, 89.172, 83.821, 74.541,
ZERR 2 .008 .008 .011 0.016 .026 0.020
LATT 1
SFAC FE O C H
UNIT 4 14 28 16
LIST 4
BOND $H
EQIV $1 2-x, -y, 1-z,
BIND O14 O14_$1
MPLA 6  C2 C3 C4 C5 C6 C7 C1 C8 O1 Fe1 Fe2
MPLA 8  C1 C2 C3 C4 C5 C6 C7 C8 O1 Fe1 Fe2
MPLA 3 C3 C4 C5 Fe1 Fe2 C1 C2 C6 C7 C8 O1
CONF C1 C2 C3 C4
CONF C2 C3 C4 C5
CONF C3 C4 C5 C6
CONF C4 C5 C6 C7
CONF C5 C6 C7 C8
CONF C6 C7 C8 C1
CONF C7 C8 C1 C2
CONF C8 C1 C2 C3
CONF O1 C1 C2 C3
CONF O1 C1 C8 C7
ACTA
OMIT -2 1 3     ! Computer error during data collection
FMAP -2
L.S. 10
REM     EXTI    0.007384
WGHT    0.000000    0.084000
FVAR       0.90859
FE1   1    0.238791    0.279723    0.177172    11.00000    0.03534    0.02750 =
         0.03108    0.00032   -0.00212   -0.01090
FE2   1    0.538551    0.145756    0.293822    11.00000    0.03353    0.03090 =
         0.03838   -0.00376   -0.00396   -0.00883
C11   3    0.020577    0.369422    0.130545    11.00000    0.04466    0.03886 =
         0.04131    0.00578   -0.00485   -0.01315
O11   2   -0.116179    0.421870    0.098070    11.00000    0.04737    0.07413 =
         0.06608    0.01762   -0.01815   -0.01311
C12   3    0.356911    0.246526    0.035675    11.00000    0.05041    0.04082 =
         0.03909   -0.00074   -0.00100   -0.01490
O12   2    0.427140    0.225555   -0.053740    11.00000    0.08171    0.07839 =
         0.04117   -0.00612    0.01306   -0.02556
C13   3    0.205537    0.074144    0.183546    11.00000    0.04768    0.03482 =
         0.03809    0.00068   -0.00756   -0.01407
O13   2    0.168378   -0.050602    0.186610    11.00000    0.07933    0.03889 =
         0.06534    0.00433   -0.01647   -0.02929
C14   3    0.729161    0.081776    0.373461    11.00000    0.03949    0.04186 =
         0.05508    0.00067   -0.00595   -0.01298
O14   2    0.850007    0.035769    0.423023    11.00000    0.05127    0.07179 =
         0.08790    0.01916   -0.02972   -0.01945
C15   3    0.677599    0.100164    0.160869    11.00000    0.04381    0.04864 =
         0.05073   -0.00771   -0.00202   -0.01013
O15   2    0.769665    0.071553    0.078950    11.00000    0.06248    0.09867 =
         0.05875   -0.01946    0.01482   -0.01896
C16   3    0.482309   -0.051420    0.318904    11.00000    0.04587    0.03754 =
         0.05032    0.00036   -0.01246   -0.01023
O16   2    0.455136   -0.177242    0.339808    11.00000    0.08654    0.04177 =
         0.08381    0.01385   -0.02798   -0.02737
C1    3    0.023991    0.466375    0.357540    11.00000    0.03878    0.04462 =
         0.03841   -0.00944   -0.00050   -0.00806
O1    2   -0.138371    0.490789    0.383577    11.00000    0.03564    0.07223 =
         0.05860   -0.01697    0.00316   -0.00811
C2    3    0.151163    0.295933    0.351323    11.00000    0.03744    0.03700 =
         0.03529   -0.00347    0.00269   -0.01497
AFIX  13
H2    4    0.086753    0.210776    0.372460    11.00000   -1.20000
AFIX   0
C3    3    0.312872    0.270337    0.412509    11.00000    0.04372    0.03565 =
         0.03160   -0.00481   -0.00055   -0.01047
AFIX  13
H3    4    0.305071    0.214721    0.485306    11.00000   -1.20000
AFIX   0
C4    3    0.448549    0.356380    0.396882    11.00000    0.04353    0.03531 =
         0.04477   -0.01129   -0.00845   -0.00982
AFIX  13
H4    4    0.515839    0.364248    0.460786    11.00000   -1.20000
AFIX   0
C5    3    0.510785    0.408457    0.290463    11.00000    0.04014    0.03313 =
         0.05712   -0.00624   -0.00248   -0.01754
AFIX  13
H5    4    0.623357    0.442566    0.286822    11.00000   -1.20000
AFIX   0
C6    3    0.402259    0.461898    0.197561    11.00000    0.04720    0.03071 =
         0.04694    0.00142    0.00209   -0.01935
AFIX  13
H6    4    0.471543    0.482825    0.127679    11.00000   -1.20000
AFIX   0
C7    3    0.221452    0.550579    0.206954    11.00000    0.05115    0.02835 =
         0.05325    0.00464   -0.00567   -0.01382
AFIX  13
H7    4    0.185995    0.623700    0.143248    11.00000   -1.20000
AFIX   0
C8    3    0.107078    0.606451    0.317258    11.00000    0.04891    0.03126 =
         0.06737   -0.01075   -0.00177   -0.00367
AFIX  23
H8A   4    0.012991    0.708180    0.306807    11.00000   -1.20000
H8B   4    0.180930    0.629616    0.372591    11.00000   -1.20000
HKLF 4
REM  Feoct Redo Final refinements, atom numbs revised, with sqz file
REM R1 =  0.0273 for   3690 Fo > 4sig(Fo)  and  0.0333 for all   4226 data
REM    208 parameters refined using      0 restraints
END
WGHT      0.0000      0.0840
REM Highest difference peak  0.339,  deepest hole -0.487,  1-sigma level  0.055
Q1    1   0.3231  0.2446  0.2041  11.00000  0.05   -0.49
Q2    1   0.6059  0.1211  0.3238  11.00000  0.05   -0.39
Q3    1   0.5812  0.1403  0.2545  11.00000  0.05   -0.36
Q4    1   0.1193  0.2627  0.1807  11.00000  0.05    0.34
Q5    1   0.1985  0.2922  0.1940  11.00000  0.05   -0.31
Q6    1   0.6770  0.1573  0.2888  11.00000  0.05    0.30
Q7    1   0.5048  0.1844  0.2960  11.00000  0.05   -0.30
Q8    1   0.3618  0.3386  0.4051  11.00000  0.05    0.26
Q9    1   0.4324  0.4199  0.3616  11.00000  0.05    0.24
Q10   1   0.1886  0.6670  0.1637  11.00000  0.05   -0.23
Q11   1   0.4519  0.4418  0.2453  11.00000  0.05    0.23
Q12   1   0.3230  0.0223  0.1891  11.00000  0.05   -0.23
Q13   1   0.3993 -0.1116  0.3658  11.00000  0.05    0.23
Q14   1   0.0682  0.5376  0.3419  11.00000  0.05    0.22
Q15   1   0.4430  0.1396  0.2449  11.00000  0.05   -0.22
Q16   1   0.4766  0.1379  0.3408  11.00000  0.05   -0.22
Q17   1   0.5489  0.0018  0.3404  11.00000  0.05    0.22
Q18   1   0.2381  0.1759  0.1138  11.00000  0.05    0.22
Q19   1   0.2920  0.2930  0.1365  11.00000  0.05   -0.21
Q20   1   0.3565  0.2988  0.0843  11.00000  0.05    0.21
;
