# Supplementary material for: A cyclo­octa­trienone complex of diiron hexa­carbon­yl
Source: Acta Crystallogr Sect E Struct Rep Online. 2014 Jun 7;70(Pt 7):m254. doi: 10.1107/S1600536814012690 (PMC4120530; doi:10.1107/S1600536814012690)
Supplement: Supplementary file 2 [file e-70-0m254-Isup2.hkl]

# 
# h,k,l, Fc-squared, Fo-squared, sigma(Fo-squared) and status flag 
# 
data_I
_shelx_title ' Feoct Redo Final refinements, atom numbs revised, with sqz file' 
_shelx_refln_list_code          4 
_shelx_F_calc_maximum      150.64 
_exptl_crystal_F_000       400.00 
_reflns_d_resolution_high  0.7125 
 
loop_ 
 _symmetry_equiv_pos_as_xyz 
 'x, y, z' 
 '-x, -y, -z' 
 
_cell_length_a     7.7290 
_cell_length_b     8.2580 
_cell_length_c    11.9270 
_cell_angle_alpha  89.172 
_cell_angle_beta   83.821 
_cell_angle_gamma  74.541 
 
_shelx_F_squared_multiplier     1.000 
 
loop_ 
 _refln_index_h 
 _refln_index_k 
 _refln_index_l 
 _refln_F_squared_calc 
 _refln_F_squared_meas 
 _refln_F_squared_sigma 
 _refln_observed_status 
   1   0   0     2591.22     2618.01    157.09 o 
   2   0   0        6.69        6.38      0.61 o 
   3   0   0     6008.73     6194.13    371.77 o 
   4   0   0     1636.06     1537.44     92.41 o 
   5   0   0        4.18        6.44      1.03 o 
   6   0   0       24.57       36.03      2.73 o 
   7   0   0        3.19        4.98      1.37 o 
   8   0   0       74.76       71.63      4.88 o 
   9   0   0      114.90      117.66      7.75 o 
  10   0   0       67.58       65.01      4.89 o 
 -10   1   0       15.92       13.35      2.24 o 
  -9   1   0        0.18        1.72      1.72 o 
  -8   1   0        7.29        5.73      1.49 o 
  -7   1   0      325.40      322.74     19.81 o 
  -6   1   0      860.57      887.02     53.55 o 
  -5   1   0        9.09        7.09      1.19 o 
  -4   1   0      732.67      733.80     44.23 o 
  -3   1   0     3822.06     3670.30    220.33 o 
  -2   1   0      182.37      176.32     10.66 o 
  -1   1   0      150.37      156.03      9.41 o 
   0   1   0       56.78       57.54      2.46 o 
   1   1   0     8642.22     8521.31    511.38 o 
   2   1   0      108.23      112.81      6.83 o 
   3   1   0      434.82      453.13     27.30 o 
   4   1   0       15.02       20.02      1.51 o 
   5   1   0       41.98       38.68      2.65 o 
   6   1   0      412.22      402.81     24.47 o 
   7   1   0      348.88      366.53     22.36 o 
   8   1   0      212.35      214.93     13.39 o 
   9   1   0        0.93        1.60      1.60 o 
  10   1   0      109.03      108.82      7.39 o 
  -9   2   0      159.02      153.42     10.02 o 
  -8   2   0       15.23       11.19      1.95 o 
  -7   2   0       71.68       70.83      4.86 o 
  -6   2   0      707.86      740.85     44.81 o 
  -5   2   0     1018.13     1008.14     60.79 o 
  -4   2   0        0.13        1.09      1.09 o 
  -3   2   0      334.95      385.81     23.32 o 
  -2   2   0     2016.44     2033.29    122.10 o 
  -1   2   0        1.78        0.42      0.42 o 
   0   2   0       22.20       26.09      1.18 o 
   1   2   0     8835.52     8490.59    509.43 o 
   2   2   0      751.61      772.46     46.42 o 
   3   2   0      145.56      159.11      9.67 o 
   4   2   0     3796.67     3759.36    225.70 o 
   5   2   0     1165.44     1186.03     71.37 o 
   6   2   0        0.47        1.11      1.11 o 
   7   2   0      578.07      616.73     37.36 o 
   8   2   0       73.09       89.60      5.92 o 
   9   2   0       22.29       21.28      2.19 o 
  10   2   0       18.10       19.04      2.37 o 
  -9   3   0       59.05       54.45      4.46 o 
  -8   3   0      157.47      154.94     10.04 o 
  -7   3   0        0.70        1.39      1.39 o 
  -6   3   0       21.46       20.45      2.11 o 
  -5   3   0       34.96       32.68      2.57 o 
  -4   3   0      145.70      136.03      8.46 o 
  -3   3   0      498.58      470.51     28.43 o 
  -2   3   0     2926.13     2835.20    170.27 o 
  -1   3   0     1667.42     1738.51    104.42 o 
   0   3   0      158.25      162.71      6.97 o 
   1   3   0    22690.94    21528.40   1291.61 o 
   2   3   0     2228.38     2026.19    121.67 o 
   3   3   0       94.93      115.26      7.04 o 
   4   3   0      234.37      217.40     13.22 o 
   5   3   0      710.85      643.30     38.80 o 
   6   3   0      289.99      285.39     17.42 o 
   7   3   0      135.06      146.65      9.21 o 
   8   3   0       16.02       13.72      1.78 o 
   9   3   0       61.93       65.59      4.65 o 
  10   3   0        5.16        6.00      1.66 o 
  -8   4   0        2.28        1.74      1.74 o 
  -7   4   0       10.37        9.10      1.67 o 
  -6   4   0       99.12       97.96      6.43 o 
  -5   4   0      631.55      652.59     39.55 o 
  -4   4   0      291.55      298.73     18.24 o 
  -3   4   0       48.70       46.60      3.16 o 
  -2   4   0     1726.66     1624.66     97.67 o 
  -1   4   0     2212.26     2206.60    132.52 o 
   0   4   0       16.17       15.42      0.85 o 
   1   4   0       49.65       43.04      2.79 o 
   2   4   0     3507.48     3378.95    202.86 o 
   3   4   0      353.06      346.14     20.93 o 
   4   4   0       60.90       57.50      3.68 o 
   5   4   0       36.22       32.17      2.35 o 
   6   4   0        6.47       10.39      1.32 o 
   7   4   0        1.94        1.28      1.28 o 
   8   4   0      648.42      633.15     38.44 o 
   9   4   0      103.62      108.09      7.15 o 
  10   4   0       10.35       10.37      1.96 o 
  -8   5   0       59.39       55.81      4.47 o 
  -7   5   0       15.57       15.37      2.20 o 
  -6   5   0        0.18        1.55      1.55 o 
  -5   5   0      114.05      113.02      7.34 o 
  -4   5   0      497.31      508.09     30.88 o 
  -3   5   0       23.95       17.60      1.65 o 
  -2   5   0       59.28       57.09      3.77 o 
  -1   5   0      119.35      106.19      6.64 o 
   0   5   0      651.14      621.41     26.47 o 
   1   5   0      400.45      378.68     22.88 o 
   2   5   0     5554.31     5426.50    325.77 o 
   3   5   0      115.16      135.37      8.35 o 
   4   5   0       22.25       22.85      1.76 o 
   5   5   0     1455.86     1490.21     89.65 o 
   6   5   0      268.12      286.14     17.49 o 
   7   5   0        6.82        6.52      1.34 o 
   8   5   0       53.46       49.88      3.72 o 
   9   5   0      100.20       95.85      6.46 o 
  10   5   0       42.08       41.49      3.44 o 
  -7   6   0      144.40      137.17      9.21 o 
  -6   6   0        8.92        9.44      1.84 o 
  -5   6   0        0.28        1.55      1.55 o 
  -4   6   0       18.98       17.73      2.01 o 
  -3   6   0       72.44       80.01      5.28 o 
  -2   6   0      183.05      194.23     11.99 o 
  -1   6   0     1044.45     1035.20     62.35 o 
   0   6   0       88.75       95.94      4.29 o 
   1   6   0       92.28       90.38      5.73 o 
   2   6   0     2923.33     2851.05    171.30 o 
   3   6   0     1253.88     1214.29     73.08 o 
   4   6   0        1.54        3.19      0.90 o 
   5   6   0       32.47       35.66      2.58 o 
   6   6   0      314.90      309.87     18.93 o 
   7   6   0       48.27       50.66      3.61 o 
   8   6   0        2.85        4.12      1.34 o 
   9   6   0       11.76       14.18      1.96 o 
  10   6   0        0.46        1.80      1.80 o 
  -6   7   0       19.21       15.42      2.48 o 
  -5   7   0       16.92       14.98      2.13 o 
  -4   7   0      242.68      227.54     14.27 o 
  -3   7   0       36.41       41.55      3.27 o 
  -2   7   0        2.28        4.70      1.22 o 
  -1   7   0      394.23      397.62     24.18 o 
   0   7   0      625.11      654.42     27.98 o 
   1   7   0       23.21       24.77      2.07 o 
   2   7   0        9.06       10.48      1.41 o 
   3   7   0      366.28      382.95     23.28 o 
   4   7   0      103.18      121.39      7.64 o 
   5   7   0        0.62        1.26      1.26 o 
   6   7   0       87.63       85.41      5.63 o 
   7   7   0        5.73        5.88      1.53 o 
   8   7   0        2.14        1.61      1.61 o 
   9   7   0      106.94      105.40      7.07 o 
  10   7   0       46.26       51.79      4.05 o 
  -5   8   0        8.02        1.89      1.89 o 
  -4   8   0       39.84       35.43      3.13 o 
  -3   8   0      324.23      310.27     19.22 o 
  -2   8   0      116.35      109.72      7.21 o 
  -1   8   0       20.75       24.76      2.14 o 
   0   8   0        8.17        7.07      1.01 o 
   1   8   0      261.96      242.45     14.92 o 
   2   8   0        3.84        4.11      1.30 o 
   3   8   0     1479.65     1390.39     83.79 o 
   4   8   0      134.61      129.07      8.25 o 
   5   8   0       12.38       17.24      1.82 o 
   6   8   0      165.40      187.27     11.74 o 
   7   8   0      319.22      323.66     19.96 o 
   8   8   0        5.86        5.51      1.83 o 
   9   8   0       11.64       12.34      2.12 o 
  -4   9   0        0.06        1.89      1.89 o 
  -3   9   0       28.71       28.82      2.81 o 
  -2   9   0       10.04       10.71      1.96 o 
  -1   9   0        0.04        1.56      1.56 o 
   0   9   0      386.53      391.87     17.01 o 
   1   9   0        9.92       11.13      1.84 o 
   2   9   0       89.18       82.92      5.60 o 
   3   9   0      154.45      141.52      9.07 o 
   4   9   0      603.91      558.99     34.03 o 
   5   9   0       30.21       32.20      2.71 o 
   6   9   0        8.66        6.50      1.61 o 
   7   9   0       63.98       59.76      4.42 o 
   8   9   0      117.54      118.78      7.92 o 
  -2  10   0       57.26       54.22      4.24 o 
  -1  10   0        0.32        1.79      1.79 o 
   0  10   0       56.47       57.56      3.09 o 
   1  10   0      398.13      399.28     24.59 o 
   2  10   0       72.82       71.98      5.14 o 
   3  10   0        3.43        1.64      1.64 o 
   4  10   0       40.22       43.41      3.51 o 
   5  10   0       42.07       49.01      3.77 o 
   6  10   0        1.59        1.80      1.80 o 
   7  10   0       14.00       14.66      2.06 o 
   0  11   0       13.38       12.46      1.49 o 
   1  11   0        0.16        1.94      1.94 o 
   2  11   0      127.18      120.82      8.12 o 
   3  11   0       54.32       44.44      3.79 o 
   4  11   0      112.52      108.51      7.38 o 
   5  11   0        0.58        1.91      1.91 o 
  -5 -11   1      229.15      221.41     14.10 o 
  -4 -11   1        8.12        1.82      1.82 o 
  -3 -11   1        0.00        1.83      1.83 o 
  -2 -11   1      118.23      108.19      7.39 o 
  -1 -11   1      107.64       99.05      6.82 o 
   0 -11   1       11.30       10.16      1.53 o 
  -7 -10   1        0.10        1.89      1.89 o 
  -6 -10   1        2.11        1.80      1.80 o 
  -5 -10   1        8.81        7.66      1.79 o 
  -4 -10   1       70.46       70.32      4.99 o 
  -3 -10   1       23.89       23.17      2.35 o 
  -2 -10   1      207.30      207.32     13.05 o 
  -1 -10   1        5.61        1.64      1.64 o 
   0 -10   1       36.89       36.30      2.23 o 
   1 -10   1       96.58      100.43      6.82 o 
   2 -10   1       72.15       71.75      5.32 o 
  -8  -9   1       15.53       15.67      2.36 o 
  -7  -9   1      111.21      116.33      7.70 o 
  -6  -9   1        1.90        3.48      1.39 o 
  -5  -9   1       37.69       40.56      3.15 o 
  -4  -9   1        5.07        5.86      1.53 o 
  -3  -9   1       15.71       31.23      2.66 o 
  -2  -9   1      247.59      234.99     14.60 o 
  -1  -9   1      645.65      616.43     37.45 o 
   0  -9   1       53.99       56.00      2.91 o 
   1  -9   1        0.11        1.56      1.56 o 
   2  -9   1      294.79      295.06     18.33 o 
   3  -9   1       37.87       36.89      3.25 o 
   4  -9   1        1.93        1.89      1.89 o 
  -9  -8   1        2.65        4.41      1.94 o 
  -8  -8   1      224.40      234.98     14.74 o 
  -7  -8   1      125.80      130.57      8.47 o 
  -6  -8   1        0.15        1.56      1.56 o 
  -5  -8   1      210.11      212.49     13.20 o 
  -4  -8   1     1288.72     1202.61     72.55 o 
  -3  -8   1       96.10       92.75      6.08 o 
  -2  -8   1        5.25        5.54      1.37 o 
  -1  -8   1      386.60      375.80     22.93 o 
   0  -8   1      268.36      264.35     11.50 o 
   1  -8   1        0.26        1.38      1.38 o 
   2  -8   1       18.83       18.07      2.02 o 
   3  -8   1       22.32       23.49      2.48 o 
   4  -8   1        2.36        1.78      1.78 o 
   5  -8   1       45.12       45.05      3.82 o 
  -9  -7   1        2.05        1.76      1.76 o 
  -8  -7   1       76.56       84.89      5.79 o 
  -7  -7   1      359.26      357.24     21.93 o 
  -6  -7   1       83.36       91.93      6.03 o 
  -5  -7   1        3.14        1.26      1.26 o 
  -4  -7   1       23.54       21.73      1.93 o 
  -3  -7   1      829.60      861.69     52.00 o 
  -2  -7   1       44.10       46.16      3.23 o 
  -1  -7   1      603.45      602.31     36.47 o 
   0  -7   1       44.16       38.34      2.06 o 
   1  -7   1       37.46       41.69      3.04 o 
   2  -7   1       94.14       95.27      6.20 o 
   3  -7   1      428.24      433.48     26.48 o 
   4  -7   1      118.86      108.08      7.21 o 
   5  -7   1        2.58        4.02      1.59 o 
   6  -7   1      166.30      164.48     10.73 o 
 -10  -6   1       79.64       82.61      5.79 o 
  -9  -6   1      120.65      126.34      8.23 o 
  -8  -6   1        4.41        5.15      1.44 o 
  -7  -6   1       42.73       42.83      3.20 o 
  -6  -6   1      163.94      169.87     10.58 o 
  -5  -6   1        7.60        8.32      1.21 o 
  -4  -6   1       63.70       63.96      4.15 o 
  -3  -6   1      448.20      450.06     27.24 o 
  -2  -6   1        9.80       13.23      1.42 o 
  -1  -6   1      121.01      146.78      9.09 o 
   0  -6   1     3756.04     3708.15    157.47 o 
   1  -6   1      607.17      644.82     38.93 o 
   2  -6   1       21.65       22.00      1.91 o 
   3  -6   1      440.86      464.64     28.25 o 
   4  -6   1      175.89      176.80     11.10 o 
   5  -6   1        1.21        2.76      1.28 o 
   6  -6   1        2.81        1.60      1.60 o 
   7  -6   1       17.89       13.82      2.42 o 
 -10  -5   1        0.17        1.71      1.71 o 
  -9  -5   1       82.35       85.80      5.85 o 
  -8  -5   1       70.13       69.22      4.81 o 
  -7  -5   1      415.64      424.73     25.90 o 
  -6  -5   1      396.53      429.12     26.06 o 
  -5  -5   1        1.76        1.08      1.08 o 
  -4  -5   1       45.19       45.72      3.05 o 
  -3  -5   1     2323.58     2203.75    132.41 o 
  -2  -5   1      829.44      718.15     43.27 o 
  -1  -5   1       41.20       37.20      2.52 o 
   0  -5   1       77.34       72.31      3.23 o 
   1  -5   1     2240.01     2139.53    128.61 o 
   2  -5   1      380.38      387.76     23.51 o 
   3  -5   1        6.24        5.08      1.14 o 
   4  -5   1      277.93      271.73     16.70 o 
   5  -5   1       66.08       72.38      4.88 o 
   6  -5   1       28.70       28.15      2.56 o 
   7  -5   1       32.86       34.52      3.13 o 
   8  -5   1        9.10       10.25      1.96 o 
 -10  -4   1       64.63       69.10      5.05 o 
  -9  -4   1      175.14      174.97     11.14 o 
  -8  -4   1       44.60       41.36      3.32 o 
  -7  -4   1        4.62        4.95      1.47 o 
  -6  -4   1     1538.43     1559.30     93.84 o 
  -5  -4   1     1712.80     1732.88    104.20 o 
  -4  -4   1        0.96        1.73      0.70 o 
  -3  -4   1        4.50        2.50      0.68 o 
  -2  -4   1     6808.48     6666.30    400.11 o 
  -1  -4   1      162.34      166.97     10.16 o 
   0  -4   1      686.80      711.59     30.27 o 
   1  -4   1     1235.13     1214.96     73.04 o 
   2  -4   1      114.10      118.24      7.33 o 
   3  -4   1       17.28       15.67      1.47 o 
   4  -4   1     1020.30     1004.07     60.54 o 
   5  -4   1       78.98       80.01      5.29 o 
   6  -4   1       48.90       48.19      3.49 o 
   7  -4   1      166.12      173.33     11.06 o 
   8  -4   1      102.73      103.57      7.04 o 
 -10  -3   1        7.43        6.30      1.76 o 
  -9  -3   1      164.94      176.67     11.22 o 
  -8  -3   1      411.00      421.45     25.75 o 
  -7  -3   1       38.98       45.66      3.28 o 
  -6  -3   1        0.26        3.53      1.24 o 
  -5  -3   1      598.73      587.95     35.49 o 
  -4  -3   1      421.59      393.19     23.77 o 
  -3  -3   1        1.15        0.44      0.44 o 
  -2  -3   1     2311.49     2420.91    145.35 o 
  -1  -3   1     1237.12     1138.43     68.40 o 
   0  -3   1      319.80      314.43     13.41 o 
   1  -3   1     4408.39     4376.04    262.61 o 
   2  -3   1     1841.17     1833.70    110.17 o 
   3  -3   1        0.92        1.47      0.64 o 
   4  -3   1      658.08      666.57     40.27 o 
   5  -3   1      612.51      624.95     37.82 o 
   6  -3   1      198.20      190.74     11.91 o 
   7  -3   1       10.36        9.78      1.67 o 
   8  -3   1       58.23       58.28      4.46 o 
   9  -3   1       55.35       50.74      4.23 o 
 -10  -2   1        1.02        1.71      1.71 o 
  -9  -2   1        6.92        6.09      1.68 o 
  -8  -2   1      172.05      169.96     10.72 o 
  -7  -2   1       75.59       79.96      5.31 o 
  -6  -2   1      354.95      365.78     22.24 o 
  -5  -2   1      591.79      577.97     34.90 o 
  -4  -2   1       67.08       65.78      4.15 o 
  -3  -2   1        1.56        3.02      0.52 o 
  -2  -2   1       39.11       46.93      2.92 o 
  -1  -2   1     4661.16     4565.77    273.95 o 
   0  -2   1      208.19      210.04      8.95 o 
   1  -2   1      357.94      394.54     23.75 o 
   2  -2   1      328.52      293.36     17.72 o 
   3  -2   1      318.35      272.19     16.51 o 
   4  -2   1       21.93       20.10      1.60 o 
   5  -2   1       35.10       32.21      2.53 o 
   6  -2   1       18.57       17.79      1.88 o 
   7  -2   1       23.25       26.53      2.30 o 
   8  -2   1      185.45      190.22     12.07 o 
   9  -2   1       70.73       75.39      5.44 o 
 -10  -1   1       45.22       43.98      3.74 o 
  -9  -1   1        2.96        3.48      1.49 o 
  -8  -1   1      144.05      150.06      9.53 o 
  -7  -1   1       19.78       28.12      2.41 o 
  -6  -1   1       16.97       14.50      1.55 o 
  -5  -1   1     1517.58     1537.91     92.50 o 
  -4  -1   1     3359.17     3297.43    198.02 o 
  -3  -1   1      411.53      449.41     27.07 o 
  -2  -1   1      215.47      238.79     14.39 o 
  -1  -1   1     4237.44     4310.45    258.72 o 
   0  -1   1    10900.14    10384.49    440.52 o 
   1  -1   1      904.15      910.44     54.69 o 
   2  -1   1     4689.13     4878.21    292.78 o 
   3  -1   1       70.32       70.34      4.39 o 
   4  -1   1      201.86      198.13     12.09 o 
   5  -1   1     1701.55     1676.22    100.82 o 
   6  -1   1       53.83       77.78      5.43 o 
   7  -1   1        5.22        5.21      1.28 o 
   8  -1   1       19.60       16.72      2.01 o 
   9  -1   1      224.29      222.44     14.00 o 
  10  -1   1       37.10       38.68      3.26 o 
 -10   0   1       62.27       65.82      4.94 o 
  -9   0   1        3.59        3.99      1.65 o 
  -8   0   1       73.77       80.08      5.44 o 
  -7   0   1      824.20      874.94     52.89 o 
  -6   0   1      257.82      287.66     17.59 o 
  -5   0   1      560.80      583.93     35.27 o 
  -4   0   1       98.20       84.06      5.28 o 
  -3   0   1      551.08      505.82     30.47 o 
  -2   0   1      166.16      165.83     10.03 o 
  -1   0   1     4344.05     4316.69    259.08 o 
   0   0   1        0.18        0.44      0.44 o 
   1   0   1     2076.01     2069.39    124.15 o 
   2   0   1     4981.15     5159.74    309.66 o 
   3   0   1     3923.21     3792.03    227.62 o 
   4   0   1       36.37       40.58      2.66 o 
   5   0   1      142.80      141.12      8.73 o 
   6   0   1     2115.92     2120.17    127.49 o 
   7   0   1       62.01       66.83      4.48 o 
   8   0   1        0.41        1.41      1.41 o 
   9   0   1       21.89       20.91      2.39 o 
  10   0   1       38.36       39.60      3.43 o 
 -10   1   1       36.87       35.08      3.16 o 
  -9   1   1       20.88       21.90      2.40 o 
  -8   1   1       29.85       28.03      2.57 o 
  -7   1   1       31.89       34.92      2.85 o 
  -6   1   1      249.72      244.76     15.07 o 
  -5   1   1        1.49       11.85      1.36 o 
  -4   1   1     1925.43     1933.24    116.19 o 
  -3   1   1      438.77      437.84     26.42 o 
  -2   1   1      246.57      261.89     15.81 o 
  -1   1   1      486.12      536.27     32.25 o 
   0   1   1    11608.72    11387.92    483.16 o 
   1   1   1     2037.92     2007.99    120.57 o 
   2   1   1        0.08        0.46      0.46 o 
   3   1   1      487.95      539.11     32.45 o 
   4   1   1      872.87      812.99     48.94 o 
   5   1   1      167.79      180.13     11.05 o 
   6   1   1       18.97       17.27      1.77 o 
   7   1   1       90.97      100.15      6.42 o 
   8   1   1       45.15       46.41      3.43 o 
   9   1   1       61.04       62.89      4.49 o 
  10   1   1       75.72       87.05      6.03 o 
  -9   2   1       41.08       39.32      3.45 o 
  -8   2   1        0.31        1.60      1.60 o 
  -7   2   1      226.54      225.65     14.06 o 
  -6   2   1       67.88       75.41      5.06 o 
  -5   2   1        9.61       10.01      1.34 o 
  -4   2   1      443.17      444.32     26.88 o 
  -3   2   1     3177.66     2980.69    179.00 o 
  -2   2   1      402.80      395.00     23.80 o 
  -1   2   1      351.06      353.49     21.28 o 
   0   2   1      859.97      867.75     36.84 o 
   1   2   1     2959.41     2844.63    170.79 o 
   2   2   1      605.06      644.92     38.76 o 
   3   2   1     2088.98     2157.55    129.55 o 
   4   2   1      169.33      182.07     11.08 o 
   5   2   1       28.66       25.26      1.85 o 
   6   2   1      287.97      292.46     17.83 o 
   7   2   1      456.03      472.70     28.72 o 
   8   2   1        1.61        1.42      1.42 o 
   9   2   1        0.11        1.54      1.54 o 
  10   2   1      153.06      146.71      9.58 o 
  -9   3   1       59.25       61.79      4.72 o 
  -8   3   1        3.84        7.33      1.70 o 
  -7   3   1       30.16       28.18      2.56 o 
  -6   3   1      814.83      785.57     47.56 o 
  -5   3   1      285.02      298.49     18.27 o 
  -4   3   1        1.36        5.01      1.08 o 
  -3   3   1       52.60       49.17      3.27 o 
  -2   3   1     1165.19     1099.28     66.12 o 
  -1   3   1     1696.07     1780.34    107.00 o 
   0   3   1       64.16       55.79      2.46 o 
   1   3   1      255.14      291.11     17.55 o 
   2   3   1     3065.07     3113.93    186.93 o 
   3   3   1      334.83      345.00     20.81 o 
   4   3   1     1681.00     1606.22     96.53 o 
   5   3   1        8.06        7.23      0.97 o 
   6   3   1      141.00      148.80      9.23 o 
   7   3   1      724.35      728.70     44.06 o 
   8   3   1      289.61      300.70     18.50 o 
   9   3   1       14.58       19.21      2.13 o 
  10   3   1        0.10        1.70      1.70 o 
  -8   4   1       62.07       59.97      4.57 o 
  -7   4   1        1.17        1.60      1.60 o 
  -6   4   1        0.06        1.39      1.39 o 
  -5   4   1      268.49      269.46     16.61 o 
  -4   4   1       51.18       59.15      3.97 o 
  -3   4   1      763.27      768.19     46.36 o 
  -2   4   1     1406.65     1413.29     85.00 o 
  -1   4   1       57.90       70.89      4.47 o 
   0   4   1        4.36        3.34      0.46 o 
   1   4   1     6879.21     6639.57    398.44 o 
   2   4   1     3643.15     3476.15    208.70 o 
   3   4   1      114.50      130.04      7.97 o 
   4   4   1       63.35       59.66      3.84 o 
   5   4   1     1494.91     1478.79     88.95 o 
   6   4   1       36.22       36.27      2.63 o 
   7   4   1        2.67        4.54      1.37 o 
   8   4   1       79.25       78.62      5.32 o 
   9   4   1      171.29      177.39     11.24 o 
  10   4   1        0.23        1.72      1.72 o 
  -8   5   1       15.68       18.76      2.42 o 
  -7   5   1       26.57       23.33      2.50 o 
  -6   5   1       36.22       39.13      3.13 o 
  -5   5   1      195.78      185.51     11.64 o 
  -4   5   1        0.09        2.59      1.20 o 
  -3   5   1        2.66        1.10      1.10 o 
  -2   5   1     1036.70     1026.54     61.85 o 
  -1   5   1      786.45      729.84     44.02 o 
   0   5   1        0.88        2.58      0.53 o 
   1   5   1       98.54       87.48      5.46 o 
   2   5   1     3545.34     3201.07    192.23 o 
   3   5   1     1051.70     1056.79     63.58 o 
   4   5   1      116.20      120.42      7.49 o 
   5   5   1        1.02        3.67      1.18 o 
   6   5   1      613.71      645.61     39.03 o 
   7   5   1       84.59       79.72      5.25 o 
   8   5   1      197.59      184.86     11.59 o 
   9   5   1       11.42       11.40      1.76 o 
  10   5   1        0.25        1.72      1.72 o 
  -7   6   1        0.63        1.84      1.84 o 
  -6   6   1        0.01        1.76      1.76 o 
  -5   6   1      248.11      251.14     15.64 o 
  -4   6   1      474.00      464.25     28.32 o 
  -3   6   1        0.13        1.25      1.25 o 
  -2   6   1        0.14        1.09      1.09 o 
  -1   6   1      603.70      623.07     37.64 o 
   0   6   1      509.23      497.48     21.28 o 
   1   6   1       54.21      101.75      6.36 o 
   2   6   1        4.30        4.25      1.25 o 
   3   6   1      389.12      364.26     22.09 o 
   4   6   1       36.95       35.30      2.53 o 
   5   6   1      268.84      289.74     17.69 o 
   6   6   1       49.98       56.06      3.85 o 
   7   6   1        2.16        1.41      1.41 o 
   8   6   1      109.46      104.72      6.84 o 
   9   6   1       52.15       54.58      4.05 o 
  10   6   1       12.92       16.03      2.16 o 
  -6   7   1        3.24        1.87      1.87 o 
  -5   7   1       10.85       13.77      2.11 o 
  -4   7   1      188.81      183.05     11.65 o 
  -3   7   1      356.11      341.85     21.02 o 
  -2   7   1       58.38       58.92      4.08 o 
  -1   7   1       97.65      105.30      6.76 o 
   0   7   1       70.63       67.38      3.15 o 
   1   7   1      120.58      127.14      7.96 o 
   2   7   1      611.00      621.49     37.59 o 
   3   7   1      520.08      524.80     31.79 o 
   4   7   1       19.36       22.58      1.94 o 
   5   7   1        5.12        5.79      1.25 o 
   6   7   1      259.06      252.27     15.57 o 
   7   7   1      151.28      158.67     10.01 o 
   8   7   1        0.54        1.61      1.61 o 
   9   7   1       15.95       19.33      2.24 o 
  10   7   1       70.49       82.65      5.80 o 
  -5   8   1       15.26       13.59      2.23 o 
  -4   8   1       42.29       38.29      3.36 o 
  -3   8   1       52.78       53.11      4.12 o 
  -2   8   1       20.88       18.42      2.02 o 
  -1   8   1       95.85       92.47      6.09 o 
   0   8   1      327.87      333.30     14.42 o 
   1   8   1       89.50       88.74      5.77 o 
   2   8   1       17.50       18.62      1.87 o 
   3   8   1      687.27      642.81     38.94 o 
   4   8   1      683.96      646.52     39.19 o 
   5   8   1        9.11        5.15      1.55 o 
   6   8   1       10.79       10.03      1.82 o 
   7   8   1      140.74      143.54      9.24 o 
   8   8   1        2.20        1.76      1.76 o 
   9   8   1       90.47       86.31      6.11 o 
  -4   9   1       38.62       32.75      3.23 o 
  -3   9   1      107.76      105.65      7.20 o 
  -2   9   1       95.19       94.46      6.40 o 
  -1   9   1       16.12       16.24      1.99 o 
   0   9   1       48.54       52.11      2.77 o 
   1   9   1      269.55      269.85     16.72 o 
   2   9   1        8.23        8.71      1.59 o 
   3   9   1      168.66      160.09     10.14 o 
   4   9   1       46.63       44.87      3.43 o 
   5   9   1        6.00       12.03      1.64 o 
   6   9   1       83.31       82.31      5.58 o 
   7   9   1       67.28       70.45      4.95 o 
   8   9   1        0.19        1.77      1.77 o 
  -2  10   1       64.41       60.05      4.60 o 
  -1  10   1        2.66        5.15      1.67 o 
   0  10   1       78.98       76.53      3.82 o 
   1  10   1       11.08        8.93      2.00 o 
   2  10   1       44.33       41.71      3.40 o 
   3  10   1       36.32       32.11      2.91 o 
   4  10   1      207.87      204.18     12.90 o 
   5  10   1        5.75        4.40      1.68 o 
   6  10   1        0.28        1.78      1.78 o 
   7  10   1       62.36       68.54      4.93 o 
   0  11   1        9.23        8.82      1.45 o 
   1  11   1      135.68      135.51      8.99 o 
   2  11   1       32.88       31.24      3.04 o 
   3  11   1        1.61        1.83      1.83 o 
   4  11   1      105.52       97.51      6.77 o 
   5  11   1      239.00      230.51     14.65 o 
   6  11   1        0.06        1.89      1.89 o 
  -5 -11   2        3.12        4.62      1.95 o 
  -4 -11   2        0.41        1.93      1.93 o 
  -3 -11   2      111.76      109.97      7.43 o 
  -2 -11   2       59.32       63.54      4.75 o 
  -1 -11   2        1.03        1.94      1.94 o 
   0 -11   2       12.60       13.80      1.72 o 
  -7 -10   2       16.56       14.52      2.30 o 
  -6 -10   2       33.11       39.28      3.32 o 
  -5 -10   2       66.70       64.90      4.71 o 
  -4 -10   2        6.08        9.67      1.68 o 
  -3 -10   2        5.19        7.67      1.59 o 
  -2 -10   2       95.57       90.54      6.18 o 
  -1 -10   2      144.04      133.36      8.75 o 
   0 -10   2       13.39       11.79      1.47 o 
   1 -10   2        6.07        6.59      2.05 o 
   2 -10   2       44.90       45.52      3.82 o 
  -8  -9   2      191.96      199.54     12.73 o 
  -7  -9   2       13.61       12.48      2.11 o 
  -6  -9   2        0.41        1.62      1.62 o 
  -5  -9   2      155.49      144.33      9.28 o 
  -4  -9   2      231.82      218.91     13.69 o 
  -3  -9   2       17.94       15.77      1.93 o 
  -2  -9   2       14.94       15.17      1.96 o 
  -1  -9   2      146.20      141.39      9.07 o 
   0  -9   2       16.53       17.65      1.47 o 
   1  -9   2      137.07      139.98      9.04 o 
   2  -9   2       16.79       17.67      2.42 o 
   3  -9   2       13.62       13.59      2.10 o 
   4  -9   2       11.32       12.89      2.05 o 
  -9  -8   2       36.66       34.64      3.19 o 
  -8  -8   2       62.90       66.65      4.89 o 
  -7  -8   2      183.44      178.56     11.34 o 
  -6  -8   2       24.67       20.24      2.19 o 
  -5  -8   2      101.84      106.80      6.94 o 
  -4  -8   2      125.68      120.86      7.79 o 
  -3  -8   2       59.26       58.23      4.08 o 
  -2  -8   2      145.46      141.76      8.93 o 
  -1  -8   2      177.41      164.85     10.32 o 
   0  -8   2       38.70       40.77      2.17 o 
   1  -8   2       10.85       13.07      1.71 o 
   2  -8   2      287.42      294.21     18.17 o 
   3  -8   2       87.20       82.57      5.73 o 
   4  -8   2        5.26        5.77      1.72 o 
   5  -8   2       12.13       10.31      2.31 o 
  -9  -7   2        9.76        9.79      1.91 o 
  -8  -7   2      177.72      190.02     12.02 o 
  -7  -7   2        2.71        1.55      1.55 o 
  -6  -7   2       23.26       21.17      2.00 o 
  -5  -7   2      169.88      166.40     10.38 o 
  -4  -7   2      524.86      546.24     33.11 o 
  -3  -7   2      191.65      200.47     12.37 o 
  -2  -7   2      100.87      100.69      6.41 o 
  -1  -7   2      125.28      129.23      8.12 o 
   0  -7   2     1082.14     1083.39     46.14 o 
   1  -7   2       15.26       15.65      1.66 o 
   2  -7   2      111.68      108.35      7.03 o 
   3  -7   2       77.32       77.15      5.29 o 
   4  -7   2       25.55       27.28      2.47 o 
   5  -7   2       75.29       80.13      5.61 o 
   6  -7   2       14.15       14.04      2.57 o 
 -10  -6   2        1.09        1.79      1.79 o 
  -9  -6   2       11.68       16.69      2.05 o 
  -8  -6   2       27.29       28.88      2.56 o 
  -7  -6   2      296.11      304.77     18.73 o 
  -6  -6   2       47.77       46.56      3.32 o 
  -5  -6   2      103.76       95.58      6.11 o 
  -4  -6   2        3.11       22.31      1.83 o 
  -3  -6   2      717.65      719.71     43.43 o 
  -2  -6   2       12.32       11.08      1.28 o 
  -1  -6   2        3.59        2.14      1.01 o 
   0  -6   2       72.81       78.57      3.60 o 
   1  -6   2      532.99      541.02     32.73 o 
   2  -6   2      101.93       95.10      6.12 o 
   3  -6   2      281.52      296.99     18.23 o 
   4  -6   2        0.30        1.39      1.39 o 
   5  -6   2        3.55        6.19      1.43 o 
   6  -6   2      219.95      221.39     13.99 o 
   7  -6   2       79.36       79.48      5.77 o 
 -10  -5   2       86.54       94.88      6.48 o 
  -9  -5   2      121.35      122.93      8.04 o 
  -8  -5   2        8.14        6.89      1.61 o 
  -7  -5   2       59.77       60.22      4.24 o 
  -6  -5   2      798.04      831.55     50.22 o 
  -5  -5   2      143.18      148.16      9.19 o 
  -4  -5   2      231.76      213.62     13.06 o 
  -3  -5   2        1.75        1.04      1.04 o 
  -2  -5   2      532.86      522.54     31.56 o 
  -1  -5   2     1045.48     1024.39     61.62 o 
   0  -5   2     1002.50      934.46     39.82 o 
   1  -5   2      147.51      141.95      8.77 o 
   2  -5   2        2.85        1.93      0.94 o 
   3  -5   2      564.80      553.03     33.49 o 
   4  -5   2      421.20      453.47     27.61 o 
   5  -5   2        1.44        1.39      1.39 o 
   6  -5   2       11.05        9.25      1.74 o 
   7  -5   2      179.02      187.41     11.98 o 
   8  -5   2        9.06       11.19      1.87 o 
 -10  -4   2        2.79        4.41      1.71 o 
  -9  -4   2      203.29      207.37     13.06 o 
  -8  -4   2      168.05      169.18     10.71 o 
  -7  -4   2      594.65      604.81     36.67 o 
  -6  -4   2       58.38       74.29      4.94 o 
  -5  -4   2      114.67      113.73      7.13 o 
  -4  -4   2       73.13       67.27      4.30 o 
  -3  -4   2     1103.04      967.31     58.21 o 
  -2  -4   2     1573.12     1504.70     90.41 o 
  -1  -4   2      147.68      160.06      9.76 o 
   0  -4   2     1070.52      980.64     41.72 o 
   1  -4   2     5834.28     5684.03    341.24 o 
   2  -4   2       76.07       67.54      4.32 o 
   3  -4   2       99.47       92.58      5.89 o 
   4  -4   2      978.36      991.07     59.77 o 
   5  -4   2      156.76      165.95     10.38 o 
   6  -4   2        2.44        3.06      1.22 o 
   7  -4   2       25.52       29.59      2.80 o 
   8  -4   2       15.39       15.24      2.25 o 
 -10  -3   2       63.71       67.21      4.97 o 
  -9  -3   2       23.53       24.58      2.43 o 
  -8  -3   2        4.65        5.43      1.59 o 
  -7  -3   2        1.02        3.36      1.18 o 
  -6  -3   2     1197.01     1232.73     74.24 o 
  -5  -3   2      687.75      673.07     40.60 o 
  -4  -3   2        2.87        2.74      0.70 o 
  -3  -3   2       81.56       62.02      3.89 o 
  -2  -3   2     2476.66     2317.09    139.14 o 
  -1  -3   2     1028.44     1252.82     75.29 o 
   0  -3   2       60.78       71.55      3.13 o 
   1  -3   2      339.17      334.57     20.21 o 
   2  -3   2     1794.86     1762.44    105.90 o 
   3  -3   2       29.18       28.83      2.04 o 
   4  -3   2     1118.07     1102.81     66.43 o 
   5  -3   2        4.80        3.29      1.30 o 
   6  -3   2       24.21       22.07      2.04 o 
   7  -3   2      112.25      111.93      7.33 o 
   8  -3   2      271.47      273.50     17.08 o 
   9  -3   2       31.81       32.10      3.03 o 
 -10  -2   2        5.29        1.71      1.71 o 
  -9  -2   2      121.64      119.87      7.90 o 
  -8  -2   2      297.67      295.42     18.23 o 
  -7  -2   2       24.83       25.44      2.24 o 
  -6  -2   2        5.18        3.45      1.19 o 
  -5  -2   2     1948.06     1971.40    118.51 o 
  -4  -2   2      730.44      721.33     43.45 o 
  -3  -2   2        2.91        1.94      0.58 o 
  -2  -2   2       55.84       61.42      3.79 o 
  -1  -2   2       82.07      139.96      8.49 o 
   0  -2   2      592.95      655.24     27.84 o 
   1  -2   2       80.61       78.36      4.81 o 
   2  -2   2     1974.42     1987.41    119.37 o 
   3  -2   2      137.30      125.27      7.69 o 
   4  -2   2        3.39        6.84      1.02 o 
   5  -2   2     1627.75     1645.72     99.03 o 
   6  -2   2       32.82       37.56      2.77 o 
   7  -2   2        0.60        1.41      1.41 o 
   8  -2   2      165.42      158.72     10.18 o 
   9  -2   2      105.42      102.59      6.98 o 
 -10  -1   2       16.54       15.52      2.29 o 
  -9  -1   2        1.88        4.86      1.45 o 
  -8  -1   2      417.81      414.15     25.37 o 
  -7  -1   2      625.12      651.11     39.47 o 
  -6  -1   2      134.06      142.53      8.89 o 
  -5  -1   2      264.46      279.06     17.00 o 
  -4  -1   2      470.72      460.92     27.84 o 
  -3  -1   2       43.04       47.18      2.98 o 
  -2  -1   2       10.47        9.70      0.79 o 
  -1  -1   2     3535.22     3529.73    211.82 o 
   0  -1   2       95.91      102.94      4.41 o 
   1  -1   2     1688.84     1745.56    104.81 o 
   2  -1   2    13205.03    13576.71    814.71 o 
   3  -1   2     2792.19     2703.34    162.34 o 
   4  -1   2       19.53       20.21      1.55 o 
   5  -1   2      447.07      438.39     26.58 o 
   6  -1   2      756.31      786.07     47.48 o 
   7  -1   2        1.63        6.53      1.25 o 
   8  -1   2       77.02       68.66      4.81 o 
   9  -1   2        1.12        1.72      1.72 o 
  10  -1   2        0.17        1.77      1.77 o 
 -10   0   2        6.73        5.46      1.88 o 
  -9   0   2       13.85       11.28      1.93 o 
  -8   0   2       49.27       50.19      3.72 o 
  -7   0   2        0.01        1.28      1.28 o 
  -6   0   2       70.42       71.81      4.76 o 
  -5   0   2      359.80      351.69     21.36 o 
  -4   0   2     3766.30     3729.31    223.93 o 
  -3   0   2       73.09       74.05      4.62 o 
  -2   0   2        0.73       42.31      2.66 o 
  -1   0   2     5311.75     4964.39    297.95 o 
   0   0   2     8776.58     8118.32    344.52 o 
   1   0   2       16.28       22.12      1.42 o 
   2   0   2      936.20     1029.77     61.86 o 
   3   0   2     5864.38     5962.52    357.87 o 
   4   0   2      266.03      257.92     15.66 o 
   5   0   2      285.58      254.25     15.51 o 
   6   0   2        1.13        7.34      1.43 o 
   7   0   2      125.29      121.30      7.74 o 
   8   0   2        2.31        1.41      1.41 o 
   9   0   2      210.79      213.06     13.41 o 
  10   0   2       23.09       27.87      2.68 o 
  -9   1   2       13.14       12.66      1.85 o 
  -8   1   2       83.48       85.76      5.86 o 
  -7   1   2      759.95      744.66     45.12 o 
  -6   1   2      290.30      300.24     18.39 o 
  -5   1   2        2.99        1.10      1.10 o 
  -4   1   2     1004.24      967.10     58.23 o 
  -3   1   2     3597.16     3513.17    210.94 o 
  -2   1   2       11.04       16.73      1.19 o 
  -1   1   2       18.40       22.14      1.45 o 
   0   1   2      391.47      422.15     17.93 o 
   1   1   2       65.18       66.09      4.02 o 
   2   1   2      920.69     1015.13     60.98 o 
   3   1   2     3737.66     3698.99    222.06 o 
   4   1   2       27.28       35.70      2.37 o 
   5   1   2       10.97       10.19      1.15 o 
   6   1   2     1519.34     1539.95     92.67 o 
   7   1   2      286.91      298.18     18.27 o 
   8   1   2        0.47        1.42      1.42 o 
   9   1   2       69.89       70.11      4.91 o 
  10   1   2       91.99       94.67      6.49 o 
  -9   2   2       22.30       23.97      2.51 o 
  -8   2   2       65.05       59.61      4.46 o 
  -7   2   2      238.81      240.83     14.97 o 
  -6   2   2     1089.64     1130.13     68.20 o 
  -5   2   2       66.85       68.09      4.49 o 
  -4   2   2        5.76        6.71      1.13 o 
  -3   2   2      463.50      479.35     28.94 o 
  -2   2   2      520.93      521.30     31.42 o 
  -1   2   2     1685.85     1857.90    111.55 o 
   0   2   2      351.67      348.61     14.83 o 
   1   2   2      375.17      431.06     25.92 o 
   2   2   2       29.79       34.11      2.16 o 
   3   2   2     5544.41     5529.34    331.87 o 
   4   2   2     2758.19     2771.87    166.46 o 
   5   2   2        3.74        5.41      0.86 o 
   6   2   2      109.76      116.02      7.30 o 
   7   2   2      253.17      266.76     16.37 o 
   8   2   2       45.74       45.91      3.37 o 
   9   2   2       21.85       19.50      2.19 o 
  10   2   2        7.94       12.27      2.06 o 
  -9   3   2       28.58       30.01      3.13 o 
  -8   3   2        7.47        8.39      1.76 o 
  -7   3   2       30.34       32.97      2.87 o 
  -6   3   2       22.64       22.31      2.39 o 
  -5   3   2      249.59      254.48     15.65 o 
  -4   3   2      599.04      594.56     35.95 o 
  -3   3   2     2112.93     2000.08    120.23 o 
  -2   3   2      832.04      822.94     49.54 o 
  -1   3   2      434.78      467.71     28.16 o 
   0   3   2     1108.56     1107.28     47.07 o 
   1   3   2     3930.54     3835.18    230.28 o 
   2   3   2        4.20        3.25      0.55 o 
   3   3   2      106.24       98.49      6.07 o 
   4   3   2     1152.58     1124.95     67.67 o 
   5   3   2      457.55      447.22     27.05 o 
   6   3   2      237.56      240.23     14.71 o 
   7   3   2       86.21      101.06      6.49 o 
   8   3   2       14.63       13.49      1.70 o 
   9   3   2        7.29        8.64      1.61 o 
  10   3   2      158.44      168.62     10.81 o 
  -8   4   2        3.01        1.73      1.73 o 
  -7   4   2        5.35        4.77      1.66 o 
  -6   4   2      224.13      223.94     13.97 o 
  -5   4   2      805.85      787.17     47.64 o 
  -4   4   2      146.06      147.45      9.22 o 
  -3   4   2      165.74      158.73      9.82 o 
  -2   4   2     2266.11     2160.63    129.84 o 
  -1   4   2      279.34      288.19     17.48 o 
   0   4   2       30.42       37.83      1.77 o 
   1   4   2      543.16      542.55     32.69 o 
   2   4   2      590.82      565.89     34.09 o 
   3   4   2       31.17       37.47      2.47 o 
   4   4   2     3019.20     2898.87    174.13 o 
   5   4   2       39.63       40.00      2.77 o 
   6   4   2      119.34      123.79      7.75 o 
   7   4   2     1104.52     1140.81     68.79 o 
   8   4   2      359.15      351.27     21.53 o 
   9   4   2        1.97        3.36      1.44 o 
  10   4   2       15.59       13.92      2.08 o 
  -7   5   2       41.17       43.98      3.60 o 
  -6   5   2       76.27       77.36      5.39 o 
  -5   5   2      272.50      272.47     16.87 o 
  -4   5   2      212.91      217.01     13.42 o 
  -3   5   2      106.01      112.62      7.12 o 
  -2   5   2      132.01      139.20      8.65 o 
  -1   5   2       75.14       61.95      4.01 o 
   0   5   2        0.93        6.11      0.63 o 
   1   5   2     3116.65     2967.47    178.20 o 
   2   5   2      246.32      261.53     15.88 o 
   3   5   2      181.64      209.27     12.77 o 
   4   5   2     1548.94     1535.76     92.35 o 
   5   5   2     2610.01     2691.76    161.75 o 
   6   5   2       96.24      105.17      6.71 o 
   7   5   2        1.19        1.28      1.28 o 
   8   5   2      197.90      191.85     11.99 o 
   9   5   2       67.14       72.78      5.01 o 
  10   5   2        0.39        1.72      1.72 o 
  -7   6   2       44.86       41.32      3.71 o 
  -6   6   2       76.90       76.96      5.58 o 
  -5   6   2        2.26        1.55      1.55 o 
  -4   6   2       38.32       29.31      2.68 o 
  -3   6   2       21.35       24.70      2.17 o 
  -2   6   2      647.35      648.52     39.24 o 
  -1   6   2      365.23      366.36     22.26 o 
   0   6   2       10.38        9.02      0.84 o 
   1   6   2       94.53       90.83      5.77 o 
   2   6   2     2483.61     2329.37    140.00 o 
   3   6   2       25.94       31.17      2.29 o 
   4   6   2        0.12        1.07      1.07 o 
   5   6   2      328.24      331.25     20.21 o 
   6   6   2      224.42      234.04     14.40 o 
   7   6   2        0.51        1.41      1.41 o 
   8   6   2       39.27       38.64      3.06 o 
   9   6   2        1.78        3.10      1.39 o 
  10   6   2        4.97        5.98      1.67 o 
  -6   7   2        5.94        7.90      1.95 o 
  -5   7   2      256.03      249.02     15.69 o 
  -4   7   2      407.65      386.50     23.80 o 
  -3   7   2        1.40        1.39      1.39 o 
  -2   7   2      153.12      149.66      9.45 o 
  -1   7   2     1026.95     1050.96     63.44 o 
   0   7   2      249.24      263.89     11.42 o 
   1   7   2      349.04      330.85     20.16 o 
   2   7   2       24.89       26.77      2.14 o 
   3   7   2      626.10      624.50     37.77 o 
   4   7   2        1.25        1.10      1.10 o 
   5   7   2      713.28      727.69     44.00 o 
   6   7   2      120.81      117.73      7.56 o 
   7   7   2       13.90       18.65      1.95 o 
   8   7   2      182.59      197.18     12.39 o 
   9   7   2      114.67      118.34      7.84 o 
  10   7   2       11.48       12.36      2.12 o 
  -5   8   2        2.55        3.83      1.73 o 
  -4   8   2      117.50      113.39      7.69 o 
  -3   8   2      199.63      190.21     12.04 o 
  -2   8   2        0.22        1.55      1.55 o 
  -1   8   2       83.41       88.14      5.84 o 
   0   8   2       21.20       16.58      1.27 o 
   1   8   2        1.11        3.78      1.21 o 
   2   8   2      174.14      168.33     10.51 o 
   3   8   2      522.89      500.99     30.44 o 
   4   8   2       23.73       14.91      1.85 o 
   5   8   2       27.48       26.93      2.43 o 
   6   8   2      863.49      854.40     51.72 o 
   7   8   2      166.41      163.13     10.39 o 
   8   8   2        8.83       11.28      1.94 o 
   9   8   2       99.06       97.22      6.71 o 
  -4   9   2       16.23       17.07      2.40 o 
  -3   9   2        1.25        1.80      1.80 o 
  -2   9   2        0.97        1.79      1.79 o 
  -1   9   2       93.17       93.50      6.30 o 
   0   9   2      359.64      372.68     16.17 o 
   1   9   2       10.27       10.19      1.68 o 
   2   9   2       63.10       58.16      4.22 o 
   3   9   2      650.64      617.27     37.50 o 
   4   9   2      206.29      202.50     12.69 o 
   5   9   2        0.04        1.56      1.56 o 
   6   9   2       20.26       26.33      2.54 o 
   7   9   2      114.96      119.94      7.89 o 
   8   9   2       12.33        8.94      1.90 o 
  -2  10   2        2.42        3.73      1.82 o 
  -1  10   2        5.02        1.83      1.83 o 
   0  10   2      145.16      152.56      6.99 o 
   1  10   2      132.39      136.06      8.83 o 
   2  10   2       11.05       11.36      1.88 o 
   3  10   2        1.85        4.89      1.57 o 
   4  10   2      142.82      135.09      8.79 o 
   5  10   2       14.48       15.92      2.10 o 
   6  10   2       99.34       96.42      6.60 o 
   7  10   2       20.18       17.63      2.39 o 
   0  11   2       11.86       12.32      1.55 o 
   1  11   2        8.10        4.98      2.02 o 
   2  11   2       21.20       22.51      2.51 o 
   3  11   2       26.16       25.55      2.66 o 
   4  11   2       93.40       84.62      5.96 o 
   5  11   2       19.80       18.69      2.43 o 
  -5 -11   3       38.97       34.09      3.28 o 
  -4 -11   3        5.99        4.87      1.89 o 
  -3 -11   3        2.48        5.81      1.76 o 
  -2 -11   3       67.69       67.45      4.91 o 
  -1 -11   3        9.79        5.89      2.04 o 
   0 -11   3       81.80       81.14      4.20 o 
  -7 -10   3       15.10       18.13      2.31 o 
  -6 -10   3        0.92        1.79      1.79 o 
  -5 -10   3       55.19       50.22      4.00 o 
  -4 -10   3       11.44       13.54      1.85 o 
  -3 -10   3       15.19       17.98      2.14 o 
  -2 -10   3       19.19       21.43      2.35 o 
  -1 -10   3        5.48        7.70      1.68 o 
   0 -10   3       30.10       30.47      2.08 o 
   1 -10   3      286.30      303.37     18.95 o 
   2 -10   3       40.62       38.42      3.43 o 
  -8  -9   3       33.89       31.42      3.11 o 
  -7  -9   3       15.49       15.11      2.14 o 
  -6  -9   3       60.47       66.10      4.72 o 
  -5  -9   3       94.20       96.37      6.44 o 
  -4  -9   3       16.78       18.73      2.14 o 
  -3  -9   3       76.28       76.84      5.27 o 
  -2  -9   3      290.27      290.58     17.95 o 
  -1  -9   3      106.30      106.04      6.98 o 
   0  -9   3        1.36        1.56      1.56 o 
   1  -9   3      106.08      110.96      7.39 o 
   2  -9   3      175.80      175.52     11.25 o 
   3  -9   3        1.67        1.80      1.80 o 
   4  -9   3       32.52       34.87      3.19 o 
  -9  -8   3       72.02       72.41      5.32 o 
  -8  -8   3      275.54      267.67     16.74 o 
  -7  -8   3        9.01        7.01      1.90 o 
  -6  -8   3       10.21       13.49      1.91 o 
  -5  -8   3      769.57      725.18     43.97 o 
  -4  -8   3      673.61      625.82     37.99 o 
  -3  -8   3       13.02       13.87      1.77 o 
  -2  -8   3      173.87      161.78     10.18 o 
  -1  -8   3      644.49      617.65     37.47 o 
   0  -8   3       14.97       16.11      1.26 o 
   1  -8   3      127.57      125.33      8.08 o 
   2  -8   3        0.16        1.55      1.55 o 
   3  -8   3        8.35        6.37      1.76 o 
   4  -8   3        3.20        1.77      1.77 o 
   5  -8   3      127.95      125.08      8.48 o 
  -9  -7   3        6.98        9.30      1.99 o 
  -8  -7   3      127.42      131.89      8.65 o 
  -7  -7   3      226.03      220.67     13.81 o 
  -6  -7   3       23.52       26.73      2.34 o 
  -5  -7   3        3.65        1.26      1.26 o 
  -4  -7   3      219.76      222.48     13.74 o 
  -3  -7   3        6.10        7.21      1.28 o 
  -2  -7   3       15.38       22.25      1.91 o 
  -1  -7   3       48.27       52.03      3.60 o 
   0  -7   3        3.70        3.96      0.90 o 
   1  -7   3        4.24        5.00      1.37 o 
   2  -7   3     1028.30      991.37     59.90 o 
   3  -7   3      304.31      305.09     18.82 o 
   4  -7   3        0.55        1.55      1.55 o 
   5  -7   3        4.93        1.77      1.77 o 
   6  -7   3      183.54      176.20     11.51 o 
  -9  -6   3       21.80       26.12      2.57 o 
  -8  -6   3        3.33        5.41      1.50 o 
  -7  -6   3       82.30       85.92      5.75 o 
  -6  -6   3       93.73       95.22      6.17 o 
  -5  -6   3        0.98        1.11      1.11 o 
  -4  -6   3      504.27      500.54     30.32 o 
  -3  -6   3       97.35      106.36      6.70 o 
  -2  -6   3       88.58       96.71      6.12 o 
  -1  -6   3      643.84      628.66     38.00 o 
   0  -6   3     1309.14     1294.01     55.07 o 
   1  -6   3       16.61       19.19      1.72 o 
   2  -6   3        0.81        1.10      1.10 o 
   3  -6   3      656.70      623.24     37.78 o 
   4  -6   3       67.27       71.58      4.86 o 
   5  -6   3       16.67       17.02      1.96 o 
   6  -6   3        0.01        1.76      1.76 o 
   7  -6   3       12.71       15.12      2.23 o 
 -10  -5   3        0.05        1.79      1.79 o 
  -9  -5   3       42.92       42.23      3.50 o 
  -8  -5   3       25.93       23.74      2.29 o 
  -7  -5   3      825.38      807.62     48.87 o 
  -6  -5   3       84.47       92.85      6.04 o 
  -5  -5   3        1.28        2.97      1.02 o 
  -4  -5   3      668.00      674.30     40.71 o 
  -3  -5   3     3157.49     3050.67    183.25 o 
  -2  -5   3      102.55       97.60      6.11 o 
  -1  -5   3       58.51       70.73      4.52 o 
   0  -5   3     2228.40     2185.35     92.83 o 
   1  -5   3      493.90      507.35     30.70 o 
   2  -5   3      187.03      190.88     11.75 o 
   3  -5   3      165.92      166.73     10.38 o 
   4  -5   3       57.15       61.16      4.18 o 
   5  -5   3       37.38       39.87      2.98 o 
   6  -5   3      151.42      149.14      9.59 o 
   7  -5   3       34.36       44.07      3.63 o 
   8  -5   3        0.00        1.80      1.80 o 
 -10  -4   3       70.14       73.08      5.31 o 
  -9  -4   3       90.98       89.57      6.14 o 
  -8  -4   3       28.06       26.21      2.53 o 
  -7  -4   3      127.67      134.31      8.55 o 
  -6  -4   3     1975.94     2065.53    124.25 o 
  -5  -4   3        1.57        1.09      1.09 o 
  -4  -4   3      123.05      126.22      7.83 o 
  -3  -4   3     1224.94     1212.74     72.94 o 
  -2  -4   3      842.31      808.75     48.68 o 
  -1  -4   3       12.52       11.10      1.01 o 
   0  -4   3      124.97      110.27      4.81 o 
   1  -4   3       17.28       17.15      1.45 o 
   2  -4   3       20.04       20.63      1.65 o 
   3  -4   3     2405.92     2394.64    143.93 o 
   4  -4   3     1312.33     1327.61     79.96 o 
   5  -4   3        1.46        1.27      1.27 o 
   6  -4   3        9.12        9.40      1.51 o 
   7  -4   3      295.79      286.24     17.83 o 
   8  -4   3       32.70       30.79      2.92 o 
 -10  -3   3        3.91        1.80      1.80 o 
  -9  -3   3      108.42      108.86      7.24 o 
  -8  -3   3      119.33      116.33      7.56 o 
  -7  -3   3       41.78       42.37      3.14 o 
  -6  -3   3       75.33       72.56      4.78 o 
  -5  -3   3      311.22      328.93     19.99 o 
  -4  -3   3      236.78      222.00     13.52 o 
  -3  -3   3     1919.93     1830.09    109.95 o 
  -2  -3   3     1387.80     1422.83     85.50 o 
  -1  -3   3      205.53      241.34     14.60 o 
   0  -3   3      692.73      661.32     28.14 o 
   1  -3   3     3365.45     3186.07    191.30 o 
   2  -3   3      194.55      189.89     11.58 o 
   3  -3   3      287.15      307.84     18.69 o 
   4  -3   3      704.54      709.32     42.83 o 
   5  -3   3      284.08      297.09     18.18 o 
   6  -3   3        0.04        1.28      1.28 o 
   7  -3   3        1.05        1.55      1.55 o 
   8  -3   3       11.08       10.08      2.10 o 
   9  -3   3        1.50        3.74      1.51 o 
 -10  -2   3       19.25       17.88      2.36 o 
  -9  -2   3        1.38        1.59      1.59 o 
  -8  -2   3      115.92      113.10      7.38 o 
  -7  -2   3        0.01        1.28      1.28 o 
  -6  -2   3      505.17      518.67     31.43 o 
  -5  -2   3      823.24      834.79     50.33 o 
  -4  -2   3      148.37      147.46      9.05 o 
  -3  -2   3      939.55      872.82     52.51 o 
  -2  -2   3     9454.69     9121.18    547.37 o 
  -1  -2   3       32.65       40.59      2.56 o 
   0  -2   3      783.10      874.37     37.14 o 
   1  -2   3     5503.25     5644.97    338.75 o 
   2  -2   3     1057.28      975.97     58.69 o 
   3  -2   3       35.42       38.64      2.56 o 
   4  -2   3     1427.40     1430.85     86.08 o 
   5  -2   3      249.78      252.25     15.47 o 
   6  -2   3       46.68       45.05      3.20 o 
   7  -2   3      243.61      223.53     13.91 o 
   8  -2   3      265.77      262.04     16.34 o 
   9  -2   3       23.46       23.49      2.54 o 
 -10  -1   3        0.19        1.78      1.78 o 
  -9  -1   3       96.96      107.40      7.09 o 
  -8  -1   3      180.53      177.86     11.24 o 
  -7  -1   3       27.76       28.12      2.48 o 
  -6  -1   3      283.62      284.45     17.41 o 
  -5  -1   3     1485.45     1491.36     89.74 o 
  -4  -1   3      279.57      264.99     16.09 o 
  -3  -1   3      164.25      187.94     11.42 o 
  -2  -1   3      123.55      135.34      8.23 o 
  -1  -1   3      366.22      373.02     22.45 o 
   0  -1   3      227.07      251.88     10.72 o 
   1  -1   3     1358.91     1435.92     86.21 o 
   2  -1   3        6.75        3.95      0.76 o 
   3  -1   3      150.08      158.09      9.64 o 
   4  -1   3      910.04      845.43     50.94 o 
   5  -1   3     2022.70     2035.69    122.41 o 
   6  -1   3       61.08       62.38      4.19 o 
   7  -1   3       31.58       30.73      2.46 o 
   8  -1   3      300.93      283.33     17.53 o 
   9  -1   3       86.73       82.40      5.69 o 
  10  -1   3        0.09        3.02      1.42 o 
 -10   0   3       20.71       24.63      2.56 o 
  -9   0   3        0.03        1.72      1.72 o 
  -8   0   3      123.28      127.91      8.30 o 
  -7   0   3      777.74      746.81     45.24 o 
  -6   0   3       52.09       60.54      4.11 o 
  -5   0   3      117.99      128.38      8.01 o 
  -4   0   3      128.87      109.97      6.92 o 
  -3   0   3        0.18        0.46      0.46 o 
  -2   0   3     2200.35     2142.54    128.67 o 
  -1   0   3     8958.10     8101.01    486.05 o 
   0   0   3      319.16      328.29     13.97 o 
   1   0   3      122.70      125.58      7.61 o 
   2   0   3    22431.20    23167.86   1390.19 o 
   3   0   3     1877.03     1847.39    110.98 o 
   4   0   3      180.37      188.47     11.51 o 
   5   0   3     1731.11     1758.07    105.71 o 
   6   0   3      709.58      737.24     44.53 o 
   7   0   3       97.88       96.36      6.24 o 
   8   0   3        0.39        1.41      1.41 o 
   9   0   3       24.78       30.49      2.71 o 
  10   0   3        6.55        7.00      1.61 o 
  -9   1   3       11.56        7.84      1.83 o 
  -8   1   3       34.78       33.57      2.92 o 
  -7   1   3        1.87        1.41      1.41 o 
  -6   1   3      284.02      279.51     17.72 o 
  -5   1   3     1079.55     1107.96     66.77 o 
  -4   1   3     1947.62     1944.46    116.87 o 
  -3   1   3      170.19      186.28     11.35 o 
  -1   1   3    14115.32    14168.29    850.07 o 
   0   1   3       90.63       85.74      3.69 o 
   1   1   3     1498.52     1518.22     91.18 o 
   2   1   3     1754.03     1763.54    105.90 o 
   3   1   3     4319.62     4254.28    255.39 o 
   4   1   3      434.17      431.77     26.09 o 
   5   1   3     1689.39     1678.16    100.91 o 
   6   1   3      125.06      121.36      7.67 o 
   7   1   3       50.92       51.22      3.60 o 
   8   1   3       30.63       31.73      2.57 o 
   9   1   3      133.80      139.06      8.98 o 
  10   1   3       16.45       18.68      2.23 o 
  -9   2   3        6.18        6.52      1.82 o 
  -8   2   3       76.50       81.21      5.66 o 
  -7   2   3      175.56      171.15     10.84 o 
  -6   2   3       81.40       77.91      5.28 o 
  -5   2   3       53.07       55.79      3.80 o 
  -4   2   3     2189.46     2123.13    127.64 o 
  -3   2   3      850.17      803.51     48.41 o 
  -2   2   3       69.25       84.14      5.22 o 
  -1   2   3      619.03      701.66     42.22 o 
   0   2   3     1019.74     1088.26     46.22 o 
   1   2   3     1449.04     1512.85     90.86 o 
   2   2   3      210.39      240.00     14.49 o 
   3   2   3      461.11      458.91     27.67 o 
   4   2   3       34.04       34.75      2.34 o 
   5   2   3        6.15        9.25      1.08 o 
   6   2   3     1749.49     1754.25    105.53 o 
   7   2   3      308.62      317.25     19.39 o 
   8   2   3        1.94        2.56      1.16 o 
   9   2   3      223.67      219.33     13.72 o 
  10   2   3      120.97      119.14      7.86 o 
  -8   3   3        0.31        1.72      1.72 o 
  -7   3   3      150.07      147.08      9.50 o 
  -6   3   3      445.99      437.30     26.70 o 
  -5   3   3       84.86       92.56      6.02 o 
  -4   3   3       93.91       94.21      6.03 o 
  -3   3   3      146.82      140.59      8.71 o 
  -2   3   3      356.47      319.73     19.37 o 
  -1   3   3       47.19       42.51      2.75 o 
   0   3   3     5136.81     5062.14    214.80 o 
   1   3   3      715.37      738.85     44.44 o 
   2   3   3      123.50      133.77      8.15 o 
   3   3   3     5390.31     5201.48    312.24 o 
   4   3   3     1883.44     1795.26    107.89 o 
   5   3   3       14.55       15.99      1.43 o 
   6   3   3       45.72       51.60      3.54 o 
   7   3   3      229.31      231.83     14.28 o 
   8   3   3      152.30      151.43      9.56 o 
   9   3   3       24.31       27.17      2.45 o 
  10   3   3        6.67        6.72      1.85 o 
  -8   4   3        9.77       11.00      1.94 o 
  -7   4   3       16.29       21.62      2.29 o 
  -6   4   3       23.49       26.02      2.45 o 
  -5   4   3      212.89      198.25     12.37 o 
  -4   4   3       73.29       72.97      4.85 o 
  -3   4   3     1440.46     1433.09     86.26 o 
  -2   4   3       68.21       67.47      4.36 o 
  -1   4   3      398.34      417.38     25.26 o 
   0   4   3     3004.01     2965.10    125.85 o 
   1   4   3     4896.32     4706.84    282.55 o 
   2   4   3        0.56        0.44      0.44 o 
   3   4   3      380.57      387.96     23.45 o 
   4   4   3     2667.30     2614.45    157.06 o 
   5   4   3     1342.37     1344.50     80.91 o 
   6   4   3      305.78      325.97     19.85 o 
   7   4   3       54.00       51.97      3.76 o 
   8   4   3       58.49       57.20      4.02 o 
   9   4   3       33.41       34.95      2.91 o 
  10   4   3      105.90      107.58      7.18 o 
  -7   5   3        2.39        1.76      1.76 o 
  -6   5   3      197.44      189.45     12.08 o 
  -5   5   3       76.16       73.08      5.09 o 
  -4   5   3        0.50        1.26      1.26 o 
  -3   5   3      334.26      340.16     20.76 o 
  -2   5   3      467.45      478.58     29.00 o 
  -1   5   3        0.60        1.03      1.03 o 
   0   5   3        4.16        4.53      0.65 o 
   1   5   3       10.91       31.43      2.24 o 
   2   5   3      279.28      249.32     15.15 o 
   3   5   3       70.23       61.05      3.92 o 
   4   5   3      590.55      572.74     34.60 o 
   5   5   3       57.54       67.07      4.39 o 
   6   5   3      154.77      172.48     10.70 o 
   7   5   3      786.23      781.81     47.28 o 
   8   5   3       82.29       81.74      5.49 o 
   9   5   3        2.28        6.09      1.38 o 
  10   5   3       36.19       34.09      3.02 o 
  -7   6   3        1.51        1.83      1.83 o 
  -6   6   3       13.22       11.59      2.14 o 
  -5   6   3      396.12      405.15     24.93 o 
  -4   6   3      167.24      153.04      9.76 o 
  -3   6   3       30.22       31.62      2.59 o 
  -2   6   3      236.30      244.28     15.04 o 
  -1   6   3      564.75      557.63     33.78 o 
   0   6   3       51.41       54.96      2.57 o 
   1   6   3      580.91      557.40     33.68 o 
   2   6   3        3.47        1.04      1.04 o 
   3   6   3        2.90        2.64      0.96 o 
   4   6   3     1252.70     1259.56     75.83 o 
   5   6   3      954.53      956.98     57.72 o 
   6   6   3       35.10       41.44      3.00 o 
   7   6   3        6.12        4.64      1.37 o 
   8   6   3       96.23      102.07      6.69 o 
   9   6   3       16.85       20.64      2.16 o 
  10   6   3        0.01        1.80      1.80 o 
  -6   7   3        7.19       11.24      1.95 o 
  -5   7   3        0.00        1.77      1.77 o 
  -4   7   3       89.30       87.57      6.08 o 
  -3   7   3        0.18        1.39      1.39 o 
  -2   7   3      592.01      575.18     34.95 o 
  -1   7   3        8.59       12.07      1.73 o 
   0   7   3        8.29        7.97      0.97 o 
   1   7   3      469.39      476.80     28.93 o 
   2   7   3      369.58      376.92     22.94 o 
   3   7   3        5.78        8.58      1.25 o 
   4   7   3       16.80       18.61      1.72 o 
   5   7   3      171.19      168.01     10.49 o 
   6   7   3      445.97      420.69     25.66 o 
   7   7   3        0.01        2.66      1.30 o 
   8   7   3      101.10      101.33      6.78 o 
   9   7   3       25.62       24.86      2.58 o 
  10   7   3       19.87       22.66      2.46 o 
  -5   8   3       48.85       47.64      4.00 o 
  -4   8   3       46.94       43.38      3.72 o 
  -3   8   3       12.44       13.64      1.95 o 
  -2   8   3       24.28       25.64      2.34 o 
  -1   8   3      293.43      293.75     18.10 o 
   0   8   3      221.75      221.70      9.71 o 
   1   8   3        5.09        6.50      1.32 o 
   2   8   3       27.39       27.58      2.36 o 
   3   8   3      357.33      333.68     20.42 o 
   4   8   3       37.18       38.12      2.90 o 
   5   8   3      275.84      258.30     15.95 o 
   6   8   3       10.04        7.79      1.88 o 
   7   8   3       61.47       59.50      4.34 o 
   8   8   3      111.46      118.28      7.76 o 
   9   8   3      147.84      151.44      9.86 o 
  -3   9   3       51.00       50.37      4.03 o 
  -2   9   3        5.62        4.95      1.73 o 
  -1   9   3        3.57        4.62      1.61 o 
   0   9   3       29.99       28.72      1.84 o 
   1   9   3        0.48        1.56      1.56 o 
   2   9   3      370.84      351.91     21.62 o 
   3   9   3       71.30       64.94      4.63 o 
   4   9   3       24.16       22.31      2.13 o 
   5   9   3       99.17      100.64      6.64 o 
   6   9   3      371.52      372.51     22.92 o 
   7   9   3       37.56       34.44      3.03 o 
   8   9   3        2.31        1.76      1.76 o 
  -2  10   3       10.11        9.73      2.04 o 
  -1  10   3      136.97      144.14      9.44 o 
   0  10   3        5.39        6.43      1.38 o 
   1  10   3        6.13        5.33      1.71 o 
   2  10   3       33.27       28.85      2.79 o 
   3  10   3      187.85      186.29     11.83 o 
   4  10   3       24.85       25.83      2.56 o 
   5  10   3        4.14        5.62      1.56 o 
   6  10   3       36.33       36.62      3.28 o 
   7  10   3      209.59      214.83     13.65 o 
   1  11   3       69.41       68.36      5.08 o 
   2  11   3        2.46        1.94      1.94 o 
   3  11   3        5.20        7.62      1.88 o 
   4  11   3      113.22      109.34      7.46 o 
   5  11   3       24.92       22.05      2.62 o 
  -4 -11   4       50.61       49.28      4.09 o 
  -3 -11   4       84.30       86.51      6.13 o 
  -2 -11   4        1.88        4.11      1.80 o 
  -1 -11   4        0.10        1.93      1.93 o 
  -6 -10   4      155.92      161.48     10.51 o 
  -5 -10   4       15.72       10.58      2.08 o 
  -4 -10   4        1.09        1.79      1.79 o 
  -3 -10   4       46.36       42.68      3.48 o 
  -2 -10   4       65.86       71.80      5.06 o 
  -1 -10   4        0.02        1.79      1.79 o 
   0 -10   4       58.01       58.25      3.10 o 
   1 -10   4        0.55        1.82      1.82 o 
   2 -10   4        2.34        1.91      1.91 o 
  -7  -9   4        0.20        1.78      1.78 o 
  -6  -9   4        9.24        8.85      1.90 o 
  -5  -9   4      267.41      253.91     15.87 o 
  -4  -9   4       14.96       13.53      2.00 o 
  -3  -9   4      180.08      173.83     11.05 o 
  -2  -9   4       13.30       13.34      1.99 o 
  -1  -9   4       66.59       64.00      4.54 o 
   0  -9   4      124.19      127.17      5.85 o 
   1  -9   4      173.09      177.21     11.31 o 
   2  -9   4        1.48        4.98      1.62 o 
   3  -9   4        4.50        4.86      1.73 o 
   4  -9   4       38.66       41.39      3.62 o 
  -8  -8   4       61.60       66.21      4.89 o 
  -7  -8   4        0.94        1.77      1.77 o 
  -6  -8   4      166.96      178.67     11.29 o 
  -5  -8   4       87.16       83.51      5.69 o 
  -4  -8   4       81.83       71.53      4.99 o 
  -3  -8   4      272.06      263.48     16.24 o 
  -2  -8   4      625.89      632.02     38.36 o 
  -1  -8   4       53.83       57.93      4.12 o 
   0  -8   4        0.15        1.38      1.38 o 
   1  -8   4      455.78      457.05     27.92 o 
   2  -8   4      239.52      232.46     14.52 o 
   3  -8   4        0.86        1.62      1.62 o 
   4  -8   4       24.44       18.55      2.41 o 
   5  -8   4        3.72        1.87      1.87 o 
  -9  -7   4       19.03       13.41      2.25 o 
  -8  -7   4       55.67       56.97      4.26 o 
  -7  -7   4       10.77       10.05      1.87 o 
  -6  -7   4       44.14       51.64      3.78 o 
  -5  -7   4      483.45      477.17     29.05 o 
  -4  -7   4      370.76      333.97     20.44 o 
  -3  -7   4        5.50        6.53      1.36 o 
  -2  -7   4       58.84       51.55      3.63 o 
  -1  -7   4      234.20      242.51     14.92 o 
   0  -7   4      125.24      123.57      5.56 o 
   1  -7   4      164.35      162.04     10.16 o 
   2  -7   4        7.52        8.85      1.96 o 
   3  -7   4       30.56       25.24      2.37 o 
   4  -7   4        0.93        1.55      1.55 o 
   5  -7   4      123.10      128.98      8.49 o 
   6  -7   4       16.55       16.75      2.40 o 
  -9  -6   4        9.24       10.83      1.96 o 
  -8  -6   4      118.73      123.46      8.06 o 
  -7  -6   4      211.98      214.78     13.39 o 
  -6  -6   4        9.13        6.04      1.41 o 
  -5  -6   4        0.31        1.26      1.26 o 
  -4  -6   4      292.63      311.05     18.98 o 
  -3  -6   4        7.82        9.61      1.25 o 
  -2  -6   4      696.23      673.35     40.68 o 
  -1  -6   4      135.13      128.79      8.06 o 
   0  -6   4       21.82       25.54      1.47 o 
   1  -6   4       33.49       33.92      2.56 o 
   2  -6   4     1297.35     1300.80     78.40 o 
   3  -6   4      333.35      325.52     19.98 o 
   4  -6   4        3.68        4.77      1.33 o 
   5  -6   4       39.78       38.59      3.20 o 
   6  -6   4      200.72      208.62     13.24 o 
   7  -6   4       10.05        8.94      1.99 o 
  -9  -5   4       15.54       15.51      2.08 o 
  -8  -5   4        3.35        3.73      1.55 o 
  -7  -5   4      163.44      169.19     10.67 o 
  -6  -5   4      429.16      422.08     25.72 o 
  -5  -5   4      171.34      186.86     11.56 o 
  -4  -5   4      217.26      226.79     13.91 o 
  -3  -5   4      324.15      321.89     19.56 o 
  -2  -5   4      143.19      153.55      9.46 o 
  -1  -5   4     1911.05     1841.98    110.72 o 
   0  -5   4      349.38      342.50     14.68 o 
   1  -5   4       15.31       16.22      1.51 o 
   2  -5   4      447.24      452.36     27.42 o 
   3  -5   4     1162.21     1178.34     71.02 o 
   4  -5   4       93.53       91.30      5.96 o 
   5  -5   4       30.68       25.57      2.27 o 
   6  -5   4       27.50       27.55      2.62 o 
   7  -5   4       63.05       61.84      4.64 o 
   8  -5   4        5.30        7.67      1.77 o 
 -10  -4   4        1.60        1.79      1.79 o 
  -9  -4   4       11.55       10.65      1.95 o 
  -8  -4   4       54.61       58.79      4.22 o 
  -7  -4   4      399.89      401.00     24.49 o 
  -6  -4   4      128.76      124.07      7.91 o 
  -5  -4   4        4.14        3.60      1.24 o 
  -4  -4   4     1756.14     1789.64    107.60 o 
  -3  -4   4     3089.33     3003.47    180.41 o 
  -2  -4   4       47.49       50.43      3.28 o 
  -1  -4   4        6.04       11.41      1.05 o 
   0  -4   4     1799.90     1747.10     74.26 o 
   1  -4   4      545.48      531.74     32.10 o 
   2  -4   4       26.92       24.75      1.90 o 
   3  -4   4       11.18       12.31      1.78 o 
   4  -4   4      156.47      164.37     10.25 o 
   5  -4   4       62.07       53.46      3.78 o 
   6  -4   4      119.11      112.79      7.35 o 
   7  -4   4       20.28       20.52      2.34 o 
   8  -4   4        2.50        1.73      1.73 o 
 -10  -3   4       61.77       64.29      4.87 o 
  -9  -3   4       26.58       23.27      2.57 o 
  -8  -3   4        4.00        5.45      1.41 o 
  -7  -3   4      219.23      218.70     13.57 o 
  -6  -3   4      612.81      641.72     38.84 o 
  -5  -3   4       83.68       84.99      5.45 o 
  -4  -3   4        8.24        8.66      1.15 o 
  -3  -3   4     1389.89     1324.96     79.68 o 
  -2  -3   4     2030.80     1932.81    116.11 o 
  -1  -3   4      594.21      639.57     38.53 o 
   0  -3   4      559.92      555.01     23.63 o 
   1  -3   4      923.22      923.87     55.58 o 
   2  -3   4        2.27        3.61      0.74 o 
   3  -3   4     1732.28     1654.07     99.46 o 
   4  -3   4     1001.04     1009.86     60.86 o 
   5  -3   4       13.87       14.89      1.61 o 
   6  -3   4        0.94        1.27      1.27 o 
   7  -3   4      290.16      287.56     17.81 o 
   8  -3   4       79.65       79.69      5.55 o 
   9  -3   4        0.21        1.79      1.79 o 
 -10  -2   4       15.96       14.45      2.29 o 
  -9  -2   4      123.75      118.61      7.90 o 
  -8  -2   4      101.44      101.86      6.75 o 
  -7  -2   4       21.59       21.40      2.05 o 
  -6  -2   4      593.22      599.76     36.32 o 
  -5  -2   4      575.67      584.68     35.35 o 
  -4  -2   4      215.67      219.52     13.39 o 
  -3  -2   4      215.25      187.64     11.45 o 
  -2  -2   4       19.70       20.01      1.48 o 
  -1  -2   4      292.50      345.89     20.85 o 
   0  -2   4      303.03      312.07     13.32 o 
   1  -2   4     1187.69     1132.57     68.08 o 
   2  -2   4        3.92        8.02      0.82 o 
   3  -2   4       58.27       47.52      3.13 o 
   4  -2   4     1046.97      995.61     59.97 o 
   5  -2   4      204.84      214.34     13.19 o 
   6  -2   4        3.94        5.10      1.26 o 
   7  -2   4        0.04        3.86      1.59 o 
   8  -2   4       42.57       45.07      3.48 o 
   9  -2   4        1.56        1.72      1.72 o 
 -10  -1   4        0.10        1.77      1.77 o 
  -9  -1   4        4.76        4.22      1.74 o 
  -8  -1   4       18.18       15.58      2.04 o 
  -7  -1   4       35.61       35.55      2.80 o 
  -6  -1   4      470.11      486.31     29.53 o 
  -5  -1   4       31.01       34.34      2.64 o 
  -4  -1   4      276.22      266.02     16.17 o 
  -3  -1   4      543.62      508.77     30.68 o 
  -2  -1   4     3357.68     3158.73    189.64 o 
  -1  -1   4      182.37      224.04     13.54 o 
   0  -1   4       83.37       85.17      3.69 o 
   1  -1   4        5.89        7.21      0.75 o 
   2  -1   4     4544.61     4568.71    274.27 o 
   3  -1   4      206.05      214.70     13.06 o 
   4  -1   4      330.07      332.28     20.17 o 
   5  -1   4      247.14      257.31     15.75 o 
   6  -1   4      293.04      298.98     18.29 o 
   7  -1   4      109.29       99.06      6.47 o 
   8  -1   4       31.92       32.32      2.83 o 
   9  -1   4        2.53        1.71      1.71 o 
  10  -1   4       15.99       15.42      2.19 o 
  -9   0   4       47.43       45.78      3.73 o 
  -8   0   4       62.35       62.47      4.48 o 
  -7   0   4       21.83       25.06      2.29 o 
  -6   0   4        5.68        7.11      1.42 o 
  -5   0   4     1876.58     1892.63    113.83 o 
  -4   0   4     1450.54     1444.83     86.91 o 
  -3   0   4      379.52      382.65     23.14 o 
  -2   0   4     1321.90     1263.32     75.93 o 
  -1   0   4    12217.46    10603.04    636.25 o 
   0   0   4     3237.99     3186.42    135.20 o 
   1   0   4      609.77      590.34     35.50 o 
   2   0   4       44.71       40.77      2.64 o 
   3   0   4      485.18      478.02     28.83 o 
   4   0   4     1353.48     1270.40     76.42 o 
   5   0   4     2125.66     2079.32    125.01 o 
   6   0   4        1.86        1.16      1.16 o 
   7   0   4       98.93       88.73      5.81 o 
   8   0   4      369.76      373.49     22.89 o 
   9   0   4       39.57       42.85      3.40 o 
  10   0   4        2.62        4.28      1.41 o 
  -9   1   4        0.28        1.72      1.72 o 
  -8   1   4      120.36      118.23      7.84 o 
  -7   1   4       80.32       80.81      5.46 o 
  -6   1   4       12.12       12.73      1.67 o 
  -5   1   4       85.27       84.93      5.55 o 
  -4   1   4      697.23      689.55     41.62 o 
  -3   1   4        4.56        5.98      0.88 o 
  -2   1   4      681.19      663.08     39.91 o 
  -1   1   4      278.39      272.96     16.47 o 
   0   1   4     2364.95     2648.00    112.42 o 
   1   1   4     1015.29     1098.97     66.04 o 
   2   1   4       63.30       49.96      3.14 o 
   3   1   4       48.36       43.75      2.82 o 
   4   1   4       85.54       88.94      5.56 o 
   5   1   4      998.05     1002.00     60.35 o 
   6   1   4      543.17      553.32     33.49 o 
   7   1   4      233.66      239.89     14.79 o 
   8   1   4        0.61        1.41      1.41 o 
   9   1   4      135.18      139.95      9.05 o 
  10   1   4       17.32       19.12      2.17 o 
  -9   2   4        0.01        1.80      1.80 o 
  -8   2   4        0.78        1.73      1.73 o 
  -7   2   4       53.27       54.24      4.02 o 
  -6   2   4       25.35       22.87      2.18 o 
  -5   2   4      444.99      476.80     28.96 o 
  -4   2   4       28.58       26.09      2.22 o 
  -3   2   4       79.89       76.67      4.87 o 
  -2   2   4      506.77      512.70     30.93 o 
  -1   2   4     1892.03     1821.55    109.38 o 
   0   2   4     1899.21     1898.68     80.62 o 
   1   2   4      704.09      764.66     45.97 o 
   2   2   4       55.07       47.28      2.98 o 
   3   2   4     1979.18     1819.55    109.31 o 
   4   2   4      157.18      151.10      9.27 o 
   5   2   4      470.02      487.24     29.46 o 
   6   2   4        7.72        8.76      1.39 o 
   7   2   4        0.86        2.86      1.02 o 
   8   2   4        0.33        1.41      1.41 o 
   9   2   4      172.81      177.16     11.24 o 
  10   2   4        1.84        1.71      1.71 o 
  -8   3   4       13.23       13.49      2.17 o 
  -7   3   4       40.10       37.18      3.25 o 
  -6   3   4        4.21        6.53      1.45 o 
  -5   3   4       13.38       14.92      1.70 o 
  -4   3   4     1564.27     1608.26     96.80 o 
  -3   3   4     1051.81     1055.31     63.57 o 
  -2   3   4      121.29      124.07      7.67 o 
  -1   3   4      992.84     1055.35     63.49 o 
   0   3   4     3931.41     3915.54    166.20 o 
   1   3   4      190.68      225.66     13.69 o 
   2   3   4      199.03      183.89     11.18 o 
   3   3   4       34.67       43.90      2.86 o 
   4   3   4     1344.61     1299.52     78.17 o 
   5   3   4       13.46       11.54      1.25 o 
   6   3   4     1409.71     1429.86     86.09 o 
   7   3   4        0.45        3.46      1.13 o 
   8   3   4        6.18        4.69      1.39 o 
   9   3   4      102.93      101.61      6.74 o 
  10   3   4      138.35      135.25      8.85 o 
  -8   4   4        2.71        1.82      1.82 o 
  -7   4   4       75.64       77.16      5.44 o 
  -6   4   4      132.17      132.24      8.55 o 
  -5   4   4       28.58       29.22      2.50 o 
  -4   4   4       33.71       37.93      2.87 o 
  -3   4   4      532.13      537.16     32.52 o 
  -2   4   4      295.64      293.81     17.89 o 
  -1   4   4      579.52      620.18     37.39 o 
   0   4   4      382.56      394.29     16.89 o 
   1   4   4      228.94      214.29     13.05 o 
   2   4   4        0.97        2.18      0.68 o 
   3   4   4      445.38      427.87     25.86 o 
   4   4   4     1084.27     1044.64     62.89 o 
   5   4   4       24.01       24.64      1.96 o 
   6   4   4      131.64      139.22      8.72 o 
   7   4   4     1137.35     1120.05     67.57 o 
   8   4   4       73.55       79.77      5.33 o 
   9   4   4        0.08        1.60      1.60 o 
  10   4   4       68.00       68.24      4.97 o 
  -7   5   4        2.25        1.74      1.74 o 
  -6   5   4       25.10       28.43      2.83 o 
  -5   5   4       76.12       76.21      5.20 o 
  -4   5   4       17.67       18.51      1.93 o 
  -3   5   4      213.55      219.25     13.57 o 
  -2   5   4       32.61       33.22      2.45 o 
  -1   5   4        1.15        3.90      0.97 o 
   0   5   4     1728.17     1702.12     72.38 o 
   1   5   4     2467.60     2382.92    143.17 o 
   2   5   4        8.39        9.35      1.08 o 
   3   5   4      134.36      135.25      8.36 o 
   4   5   4     1619.26     1600.76     96.29 o 
   5   5   4      723.65      745.92     45.04 o 
   6   5   4        0.98        1.14      1.14 o 
   7   5   4       12.57       10.31      1.80 o 
   8   5   4      169.47      167.99     10.61 o 
   9   5   4       19.01       16.85      1.97 o 
  10   5   4       35.42       37.85      3.23 o 
  -6   6   4       64.42       68.38      5.04 o 
  -5   6   4       10.69        9.24      1.97 o 
  -4   6   4        2.54        1.55      1.55 o 
  -3   6   4      514.92      523.93     31.87 o 
  -2   6   4      879.38      930.16     56.17 o 
  -1   6   4       17.04       21.22      1.88 o 
   0   6   4       28.33       30.97      1.66 o 
   1   6   4     1338.80     1357.87     81.69 o 
   2   6   4      319.24      310.63     18.91 o 
   3   6   4       83.36       83.35      5.33 o 
   4   6   4       58.18       68.85      4.52 o 
   5   6   4      411.79      417.87     25.40 o 
   6   6   4        0.12        1.27      1.27 o 
   7   6   4      190.79      199.10     12.38 o 
   8   6   4       67.59       64.89      4.55 o 
   9   6   4        0.06        1.73      1.73 o 
  10   6   4       21.10       25.64      2.53 o 
  -5   7   4      126.51      133.02      8.82 o 
  -4   7   4       26.29       32.57      2.87 o 
  -3   7   4        0.17        1.55      1.55 o 
  -2   7   4      407.11      403.35     24.68 o 
  -1   7   4      745.68      732.15     44.31 o 
   0   7   4        3.03        3.19      0.91 o 
   1   7   4        5.23        6.20      1.38 o 
   2   7   4      210.39      214.71     13.23 o 
   3   7   4      117.28      122.26      7.70 o 
   4   7   4       17.15       21.56      1.90 o 
   5   7   4      316.44      296.21     18.17 o 
   6   7   4        1.30        1.41      1.41 o 
   7   7   4        4.57        5.10      1.42 o 
   8   7   4      179.59      183.40     11.63 o 
   9   7   4       62.66       63.95      4.68 o 
  -4   8   4       60.04       60.33      4.65 o 
  -3   8   4        1.76        1.62      1.62 o 
  -2   8   4       77.41       74.24      5.17 o 
  -1   8   4       20.86       26.32      2.45 o 
   0   8   4        6.77        4.83      1.03 o 
   1   8   4      195.90      189.12     11.82 o 
   2   8   4      944.21      908.00     54.87 o 
   3   8   4       42.44       42.81      3.21 o 
   4   8   4        2.32        4.01      1.20 o 
   5   8   4      218.03      214.42     13.35 o 
   6   8   4      566.44      551.44     33.57 o 
   7   8   4        0.22        3.16      1.49 o 
   8   8   4       12.13       11.01      2.04 o 
   9   8   4       66.04       69.45      5.05 o 
  -3   9   4       33.34       32.44      3.10 o 
  -2   9   4       28.81       30.72      2.79 o 
  -1   9   4      192.75      214.29     13.51 o 
   0   9   4       13.70       13.49      1.38 o 
   1   9   4        1.84        1.56      1.56 o 
   2   9   4      141.82      144.49      9.29 o 
   3   9   4      351.74      323.57     19.96 o 
   4   9   4       11.91       12.73      1.79 o 
   5   9   4        4.91        1.62      1.62 o 
   6   9   4       74.42       79.38      5.54 o 
   7   9   4       53.36       49.81      4.01 o 
   8   9   4       49.10       47.45      3.80 o 
  -1  10   4       63.20       66.31      4.98 o 
   0  10   4      265.55      277.00     12.26 o 
   1  10   4        0.11        1.80      1.80 o 
   2  10   4       50.11       44.72      3.59 o 
   3  10   4        1.19        1.79      1.79 o 
   4  10   4       10.69        8.24      1.74 o 
   5  10   4       15.86       15.83      2.04 o 
   6  10   4      100.62      103.58      7.03 o 
   7  10   4        5.26        8.18      1.91 o 
   1  11   4       52.72       47.33      3.94 o 
   2  11   4        1.07        1.94      1.94 o 
   3  11   4      138.05      124.53      8.35 o 
   4  11   4        2.43        1.93      1.93 o 
   5  11   4        3.12        1.90      1.90 o 
  -2 -11   5        7.56        5.29      2.01 o 
  -6 -10   5        0.90        1.89      1.89 o 
  -5 -10   5       16.36       16.60      2.37 o 
  -4 -10   5       86.74       87.83      6.13 o 
  -3 -10   5       54.31       51.92      4.14 o 
  -2 -10   5        2.71        1.79      1.79 o 
  -1 -10   5        7.62        7.17      1.76 o 
   0 -10   5       79.00       85.59      4.26 o 
   1 -10   5       46.82       51.89      4.18 o 
  -7  -9   5       31.84       35.99      3.21 o 
  -6  -9   5      131.62      135.08      8.90 o 
  -5  -9   5       18.10       19.88      2.42 o 
  -4  -9   5       15.33       18.99      2.14 o 
  -3  -9   5      223.05      225.26     14.11 o 
  -2  -9   5      383.50      375.13     23.10 o 
  -1  -9   5        1.08        1.56      1.56 o 
   0  -9   5        0.77        1.64      1.64 o 
   1  -9   5      182.22      188.87     12.02 o 
   2  -9   5        0.83        1.78      1.78 o 
   3  -9   5       22.46       26.37      2.62 o 
  -8  -8   5       30.62       31.20      2.97 o 
  -7  -8   5       10.25       13.82      1.96 o 
  -6  -8   5      135.90      141.44      9.18 o 
  -5  -8   5      612.34      593.83     36.15 o 
  -4  -8   5       14.68       13.17      1.95 o 
  -3  -8   5      134.81      127.23      8.20 o 
  -2  -8   5      126.74      134.56      8.64 o 
  -1  -8   5      146.39      171.84     10.78 o 
   0  -8   5       21.85       24.69      1.64 o 
   1  -8   5       51.64       55.87      4.20 o 
   2  -8   5       26.95       26.48      2.51 o 
   3  -8   5        0.05        1.62      1.62 o 
   4  -8   5       46.76       50.69      4.02 o 
   5  -8   5       40.87       42.64      3.63 o 
  -9  -7   5        6.97        4.60      2.02 o 
  -8  -7   5       33.67       33.19      3.03 o 
  -7  -7   5        0.62        1.61      1.61 o 
  -6  -7   5       61.81       65.93      4.68 o 
  -5  -7   5        0.53        1.39      1.39 o 
  -4  -7   5      161.55      155.00      9.76 o 
  -3  -7   5      114.50      113.56      7.24 o 
  -2  -7   5      282.80      289.56     17.76 o 
  -1  -7   5       38.58       44.37      3.17 o 
   0  -7   5        0.79        2.30      1.13 o 
   1  -7   5      115.17      120.43      7.70 o 
   2  -7   5      552.25      530.53     32.31 o 
   3  -7   5       22.27       25.66      2.31 o 
   4  -7   5       11.12        9.65      1.90 o 
   5  -7   5       82.88       73.29      5.41 o 
   6  -7   5       28.83       30.50      2.94 o 
  -9  -6   5        9.15       10.70      2.01 o 
  -8  -6   5       19.30       18.59      2.27 o 
  -7  -6   5       35.98       32.59      2.79 o 
  -6  -6   5        0.15        1.39      1.39 o 
  -5  -6   5      216.69      215.06     13.31 o 
  -4  -6   5      401.14      421.86     25.66 o 
  -3  -6   5      151.83      156.12      9.70 o 
  -2  -6   5       46.96       47.27      3.29 o 
  -1  -6   5     1264.38     1289.21     77.64 o 
   0  -6   5        0.68        1.09      1.09 o 
   1  -6   5        5.07        6.71      1.27 o 
   2  -6   5      130.92      141.39      8.93 o 
   3  -6   5       15.68       13.35      1.74 o 
   4  -6   5        4.95        4.52      1.45 o 
   5  -6   5       81.99       82.30      5.69 o 
   6  -6   5        0.67        1.74      1.74 o 
   7  -6   5        3.57        1.82      1.82 o 
  -9  -5   5        4.77        9.52      1.72 o 
  -8  -5   5      186.28      200.95     12.66 o 
  -7  -5   5      118.89      114.62      7.47 o 
  -6  -5   5       20.64       20.75      2.05 o 
  -5  -5   5       82.78       89.24      5.80 o 
  -4  -5   5     1552.52     1609.20     96.85 o 
  -3  -5   5      156.90      157.73      9.75 o 
  -2  -5   5      365.03      361.97     21.96 o 
  -1  -5   5       21.49       26.47      2.10 o 
   0  -5   5     1330.46     1380.46     58.70 o 
   1  -5   5        7.40        7.39      1.14 o 
   2  -5   5      186.70      190.39     11.79 o 
   3  -5   5        4.05        1.11      1.11 o 
   4  -5   5        5.02        1.26      1.26 o 
   5  -5   5      105.52      105.54      6.92 o 
   6  -5   5      224.76      211.37     13.32 o 
   7  -5   5       13.52       17.54      2.13 o 
  -9  -4   5        7.19        5.01      1.85 o 
  -8  -4   5        9.39       10.74      1.85 o 
  -7  -4   5      202.78      199.93     12.51 o 
  -6  -4   5      192.46      200.89     12.45 o 
  -5  -4   5      209.61      222.34     13.68 o 
  -4  -4   5       22.19       20.69      2.00 o 
  -3  -4   5      786.36      820.38     49.45 o 
  -2  -4   5       81.47       94.50      5.92 o 
  -1  -4   5      606.08      572.74     34.57 o 
   0  -4   5     1314.83     1332.55     56.64 o 
   1  -4   5      149.61      148.80      9.17 o 
   2  -4   5      252.84      253.96     15.51 o 
   3  -4   5     2145.78     2153.54    129.49 o 
   4  -4   5       19.50       19.35      1.85 o 
   5  -4   5       34.14       29.97      2.50 o 
   6  -4   5      207.56      210.27     13.20 o 
   7  -4   5       59.58       60.25      4.39 o 
   8  -4   5        0.49        3.23      1.36 o 
  -9  -3   5       31.75       28.41      2.86 o 
  -8  -3   5       14.06       15.11      1.97 o 
  -7  -3   5       16.08       14.75      1.82 o 
  -6  -3   5       45.21       47.34      3.40 o 
  -5  -3   5       10.63       10.78      1.39 o 
  -4  -3   5     1189.20     1155.33     69.56 o 
  -3  -3   5     3570.33     3537.58    212.43 o 
  -2  -3   5      211.34      233.68     14.20 o 
  -1  -3   5      795.92      776.53     46.75 o 
   0  -3   5     2940.45     2936.24    124.67 o 
   1  -3   5      838.51      805.39     48.50 o 
   2  -3   5       96.66      108.22      6.74 o 
   3  -3   5      516.07      508.14     30.74 o 
   4  -3   5      227.62      223.06     13.71 o 
   5  -3   5       28.53       32.78      2.52 o 
   6  -3   5      208.99      204.97     12.77 o 
   7  -3   5        0.39        1.54      1.54 o 
   8  -3   5        0.64        1.72      1.72 o 
   9  -3   5       27.11       26.46      2.71 o 
  -9  -2   5        3.82        1.72      1.72 o 
  -8  -2   5        8.05        8.87      1.65 o 
  -7  -2   5      156.78      153.65      9.74 o 
  -6  -2   5      162.41      159.24      9.99 o 
  -5  -2   5       45.34       43.79      3.10 o 
  -4  -2   5        0.17        1.08      1.08 o 
  -3  -2   5     1460.15     1331.51     80.08 o 
  -2  -2   5     1666.11     1527.39     91.80 o 
  -1  -2   5      945.18      995.24     59.84 o 
   0  -2   5      285.45      318.16     13.63 o 
   1  -2   5      639.75      656.78     39.59 o 
   2  -2   5      103.31      103.49      6.41 o 
   3  -2   5        5.86        4.48      0.84 o 
   4  -2   5      173.85      170.35     10.53 o 
   5  -2   5       92.12       89.42      5.75 o 
   6  -2   5       12.84       15.41      1.74 o 
   7  -2   5      701.75      673.63     40.90 o 
   8  -2   5       53.38       52.44      3.95 o 
   9  -2   5        0.14        1.71      1.71 o 
  -9  -1   5      125.95      124.93      8.31 o 
  -8  -1   5      107.45      108.55      7.22 o 
  -7  -1   5       12.48       15.14      1.79 o 
  -6  -1   5      651.98      680.43     41.21 o 
  -5  -1   5     1285.29     1296.44     78.10 o 
  -4  -1   5       34.31       39.71      2.76 o 
  -3  -1   5       33.71       30.14      2.14 o 
  -2  -1   5      237.65      230.89     14.00 o 
  -1  -1   5      547.51      530.35     31.93 o 
   0  -1   5     1462.34     1558.47     66.18 o 
   1  -1   5     4419.80     4518.34    271.18 o 
   2  -1   5        5.85        6.17      0.81 o 
   3  -1   5      135.64      125.93      7.78 o 
   4  -1   5     4153.44     4140.27    248.64 o 
   5  -1   5      183.77      198.06     12.20 o 
   6  -1   5        0.87        2.20      1.07 o 
   7  -1   5       26.93       44.08      3.31 o 
   8  -1   5      286.80      277.08     17.20 o 
   9  -1   5        7.49        6.24      1.51 o 
  -9   0   5       37.84       40.47      3.43 o 
  -8   0   5       43.36       41.25      3.36 o 
  -7   0   5        1.61        1.41      1.41 o 
  -6   0   5      134.25      141.07      8.92 o 
  -5   0   5       19.41       19.99      1.97 o 
  -4   0   5      336.37      317.72     19.32 o 
  -3   0   5      251.31      222.37     13.57 o 
  -2   0   5     7223.86     6659.35    399.72 o 
  -1   0   5        1.37        3.69      0.80 o 
   0   0   5      155.64      165.20      7.09 o 
   1   0   5     5586.66     5328.69    319.84 o 
   2   0   5     4032.74     3860.81    231.79 o 
   3   0   5      307.91      339.50     20.56 o 
   4   0   5     1082.13     1116.24     67.18 o 
   5   0   5     2085.82     2174.15    130.70 o 
   6   0   5       79.68       83.81      5.44 o 
   7   0   5        2.46        1.28      1.28 o 
   8   0   5        2.66        1.55      1.55 o 
   9   0   5       29.16       25.87      2.52 o 
  10   0   5        0.80        1.77      1.77 o 
  -9   1   5       24.40       28.73      2.90 o 
  -8   1   5       15.52       15.40      2.16 o 
  -7   1   5        1.86        1.55      1.55 o 
  -6   1   5       93.33       87.23      5.75 o 
  -5   1   5      939.60      983.44     59.36 o 
  -4   1   5       60.62       59.90      4.01 o 
  -3   1   5       51.92       54.04      3.56 o 
  -2   1   5     2333.57     2177.35    130.80 o 
  -1   1   5     6868.29     6838.39    410.39 o 
   0   1   5        0.36       16.40      0.91 o 
   1   1   5      192.88      219.70     13.30 o 
   2   1   5      430.26      406.60     24.53 o 
   3   1   5      185.31      144.45      8.83 o 
   4   1   5        1.18        3.54      0.84 o 
   5   1   5      777.39      796.25     48.04 o 
   6   1   5        6.60        4.02      1.16 o 
   7   1   5        0.40        1.30      1.30 o 
   8   1   5      382.16      394.91     24.17 o 
   9   1   5      121.89      127.94      8.35 o 
  10   1   5        0.11        1.68      1.68 o 
  -8   2   5      139.09      144.71      9.45 o 
  -7   2   5      115.78      113.62      7.50 o 
  -6   2   5        0.15        1.41      1.41 o 
  -5   2   5      284.20      297.13     18.21 o 
  -4   2   5     2146.35     2136.17    128.45 o 
  -3   2   5        4.57        5.44      1.09 o 
  -2   2   5        7.76       10.08      1.11 o 
  -1   2   5      108.22      105.62      6.54 o 
   0   2   5      579.38      601.14     25.61 o 
   1   2   5       44.72       44.97      2.87 o 
   2   2   5      983.37      889.81     53.52 o 
   3   2   5        0.12        0.46      0.46 o 
   4   2   5        0.64        0.47      0.47 o 
   5   2   5     1364.01     1358.89     81.78 o 
   6   2   5      511.04      530.29     32.11 o 
   7   2   5        0.19        3.39      1.11 o 
   8   2   5        4.57        4.58      1.37 o 
   9   2   5      154.13      156.77     10.03 o 
  10   2   5       37.56       36.05      3.04 o 
  -8   3   5       52.33       50.67      4.09 o 
  -7   3   5       96.77       96.67      6.59 o 
  -6   3   5       13.40       15.36      1.85 o 
  -5   3   5        4.12        3.19      1.32 o 
  -4   3   5        1.78        1.13      1.13 o 
  -3   3   5     1271.35     1251.76     75.38 o 
  -2   3   5        0.69        1.05      1.05 o 
  -1   3   5     3315.27     3298.19    198.13 o 
   0   3   5      206.28      201.56      8.69 o 
   1   3   5       59.45       64.44      4.06 o 
   2   3   5     1908.80     1870.74    112.41 o 
   3   3   5     2351.73     2221.79    133.48 o 
   4   3   5      429.34      421.17     25.47 o 
   5   3   5      261.01      266.30     16.23 o 
   6   3   5      527.88      524.94     31.81 o 
   7   3   5      134.12      133.18      8.44 o 
   8   3   5       11.68       14.12      1.73 o 
   9   3   5       80.66       94.97      6.31 o 
  10   3   5        2.78        4.12      1.61 o 
  -7   4   5        8.90        8.10      2.10 o 
  -6   4   5        0.24        1.54      1.54 o 
  -5   4   5       30.53       30.37      2.60 o 
  -4   4   5      270.43      287.97     17.69 o 
  -3   4   5      770.34      818.82     49.45 o 
  -2   4   5        9.68       12.48      1.37 o 
  -1   4   5      219.97      207.88     12.72 o 
   0   4   5     4124.26     4108.84    174.42 o 
   1   4   5      231.62      211.15     12.88 o 
   2   4   5       58.93       55.99      3.60 o 
   3   4   5       61.90       70.51      4.51 o 
   4   4   5      344.73      348.36     21.14 o 
   5   4   5       50.23       52.88      3.54 o 
   6   4   5      421.13      446.79     27.13 o 
   7   4   5        0.39        3.25      1.49 o 
   8   4   5      148.65      149.64      9.51 o 
   9   4   5      112.05      117.75      7.73 o 
  10   4   5      107.99      108.73      7.30 o 
  -7   5   5       68.25       63.45      4.89 o 
  -6   5   5      155.34      156.26     10.14 o 
  -5   5   5        3.10        1.55      1.55 o 
  -4   5   5       83.26       76.58      5.18 o 
  -3   5   5      655.85      689.12     41.73 o 
  -2   5   5      339.83      360.19     21.95 o 
  -1   5   5       12.78       12.93      1.47 o 
   0   5   5      171.17      181.06      7.89 o 
   1   5   5      429.15      400.43     24.25 o 
   2   5   5        5.27        5.38      0.92 o 
   3   5   5     1295.01     1270.13     76.44 o 
   4   5   5      124.40      120.67      7.55 o 
   5   5   5       23.99       24.23      1.99 o 
   6   5   5      998.23     1019.07     61.49 o 
   7   5   5      682.40      666.28     40.37 o 
   8   5   5       86.39       87.28      5.84 o 
   9   5   5        2.08        3.09      1.39 o 
  10   5   5       87.81       96.23      6.57 o 
  -6   6   5       29.17       30.48      3.10 o 
  -5   6   5       69.77       66.19      4.87 o 
  -4   6   5       75.01       71.41      5.04 o 
  -3   6   5        7.10        9.50      1.77 o 
  -2   6   5      506.05      488.14     29.69 o 
  -1   6   5       31.41       30.87      2.47 o 
   0   6   5      936.95      949.34     40.48 o 
   1   6   5      384.66      381.61     23.20 o 
   2   6   5       20.15       20.13      1.76 o 
   3   6   5      210.71      211.11     12.97 o 
   4   6   5      780.71      817.68     49.37 o 
   5   6   5       46.84       52.40      3.61 o 
   6   6   5        9.19        7.49      1.50 o 
   7   6   5      135.72      126.79      8.13 o 
   8   6   5       23.26       24.57      2.25 o 
   9   6   5        4.74        1.72      1.72 o 
  10   6   5       30.45       32.23      3.06 o 
  -5   7   5        4.64        1.78      1.78 o 
  -4   7   5        1.03        1.78      1.78 o 
  -3   7   5      312.05      309.01     19.13 o 
  -2   7   5      502.87      513.05     31.26 o 
  -1   7   5        2.07        1.25      1.25 o 
   0   7   5       97.80       97.70      4.47 o 
   1   7   5     1296.41     1343.35     80.95 o 
   2   7   5      188.63      186.85     11.59 o 
   3   7   5       22.77       22.33      2.01 o 
   4   7   5        7.04        8.59      1.27 o 
   5   7   5      136.84      135.67      8.58 o 
   6   7   5       72.40       71.43      4.83 o 
   7   7   5      190.69      186.74     11.74 o 
   8   7   5       17.34       17.72      2.16 o 
   9   7   5       25.29       28.75      2.69 o 
  -4   8   5       10.42       15.02      2.17 o 
  -3   8   5        0.42        1.78      1.78 o 
  -2   8   5      144.98      146.57      9.45 o 
  -1   8   5      280.62      286.47     17.72 o 
   0   8   5       42.10       37.90      2.13 o 
   1   8   5      110.86      108.08      7.04 o 
   2   8   5      148.90      133.37      8.53 o 
   3   8   5       55.27       47.78      3.49 o 
   4   8   5       69.52       71.65      4.89 o 
   5   8   5      124.52      121.17      7.84 o 
   6   8   5        1.06        1.55      1.55 o 
   7   8   5       48.27       49.29      3.80 o 
   8   8   5      302.23      289.66     18.02 o 
   9   8   5       64.82       67.06      4.92 o 
  -3   9   5        1.50        1.90      1.90 o 
  -2   9   5       47.88       46.79      3.80 o 
  -1   9   5       34.13       37.43      3.22 o 
   0   9   5       18.65       17.88      1.54 o 
   1   9   5      172.56      169.64     10.81 o 
   2   9   5      661.49      632.29     38.45 o 
   3   9   5        5.26        6.09      1.68 o 
   4   9   5       71.96       63.86      4.57 o 
   5   9   5      268.95      279.00     17.31 o 
   6   9   5      115.16      120.27      7.89 o 
   7   9   5        8.88        9.81      1.83 o 
   8   9   5       19.95       24.81      2.62 o 
  -1  10   5      174.99      185.76     12.02 o 
   0  10   5        5.55        6.77      1.45 o 
   1  10   5        0.59        1.79      1.79 o 
   2  10   5      127.48      136.91      8.96 o 
   3  10   5      128.94      130.20      8.52 o 
   4  10   5        0.62        1.79      1.79 o 
   5  10   5       11.52       13.28      1.97 o 
   6  10   5       66.03       63.27      4.66 o 
   7  10   5       36.69       37.31      3.34 o 
   2  11   5        2.59        4.59      1.80 o 
   3  11   5       19.76       19.64      2.53 o 
   4  11   5       48.08       41.23      3.63 o 
  -5 -10   6        2.30        1.90      1.90 o 
  -4 -10   6        0.09        1.80      1.80 o 
  -3 -10   6       70.87       67.40      4.97 o 
  -2 -10   6       16.12       12.55      2.02 o 
  -1 -10   6       32.42       35.14      3.25 o 
   0 -10   6       19.43       23.08      1.88 o 
   1 -10   6        0.34        1.91      1.91 o 
  -7  -9   6        0.10        1.87      1.87 o 
  -6  -9   6       50.65       46.50      3.88 o 
  -5  -9   6       23.88       22.57      2.52 o 
  -4  -9   6      137.41      132.79      8.67 o 
  -3  -9   6      142.75      143.61      9.33 o 
  -2  -9   6       30.34       30.73      2.90 o 
  -1  -9   6        1.56        1.64      1.64 o 
   0  -9   6      267.44      292.49     12.86 o 
   1  -9   6       10.90        9.22      2.07 o 
   2  -9   6        0.69        4.08      1.62 o 
   3  -9   6       51.68       52.02      4.26 o 
  -8  -8   6        7.37        6.87      1.91 o 
  -7  -8   6       32.91       34.12      3.08 o 
  -6  -8   6      147.48      147.92      9.61 o 
  -5  -8   6        0.00        1.62      1.62 o 
  -4  -8   6        1.24        1.55      1.55 o 
  -3  -8   6      429.82      403.10     24.70 o 
  -2  -8   6      541.60      518.47     31.63 o 
  -1  -8   6        1.57        1.39      1.39 o 
   0  -8   6       90.34       90.61      4.31 o 
   1  -8   6      408.24      433.64     26.56 o 
   2  -8   6       11.20       12.74      1.93 o 
   3  -8   6        7.74        7.36      1.80 o 
   4  -8   6        3.77        6.61      1.97 o 
  -8  -7   6        1.39        1.76      1.76 o 
  -7  -7   6        3.88        6.01      1.56 o 
  -6  -7   6      215.16      220.93     13.80 o 
  -5  -7   6      554.42      549.25     33.45 o 
  -4  -7   6       10.85        5.60      1.60 o 
  -3  -7   6        4.42        3.57      1.32 o 
  -2  -7   6       51.24       55.16      3.88 o 
  -1  -7   6      123.43      119.84      7.67 o 
   0  -7   6       54.78       58.57      2.88 o 
   1  -7   6      124.49      135.19      8.65 o 
   2  -7   6        1.11        1.39      1.39 o 
   3  -7   6        1.27        1.55      1.55 o 
   4  -7   6      215.23      213.23     13.47 o 
   5  -7   6       66.48       66.60      5.04 o 
   6  -7   6        0.08        1.83      1.83 o 
  -9  -6   6       51.17       49.42      4.12 o 
  -8  -6   6       88.74       90.56      6.25 o 
  -7  -6   6        1.04        1.61      1.61 o 
  -6  -6   6        2.48        4.35      1.39 o 
  -5  -6   6       82.31       78.35      5.26 o 
  -4  -6   6      264.12      246.00     15.17 o 
  -3  -6   6       22.91       26.08      2.22 o 
  -2  -6   6      257.59      265.33     16.27 o 
  -1  -6   6       14.98       17.09      1.76 o 
   0  -6   6       33.48       34.28      1.83 o 
   1  -6   6      594.48      632.08     38.30 o 
   2  -6   6      395.11      384.00     23.48 o 
   3  -6   6       36.15       36.67      2.91 o 
   4  -6   6       49.93       51.07      3.77 o 
   5  -6   6      384.53      364.82     22.56 o 
   6  -6   6       42.49       41.04      3.50 o 
  -9  -5   6       18.50       18.76      2.45 o 
  -8  -5   6        0.07        1.74      1.74 o 
  -7  -5   6       74.10       78.20      5.32 o 
  -6  -5   6        0.27        1.39      1.39 o 
  -5  -5   6      482.69      443.56     27.00 o 
  -4  -5   6      199.24      208.79     12.91 o 
  -3  -5   6       72.18       75.44      4.94 o 
  -2  -5   6      764.88      755.02     45.58 o 
  -1  -5   6     1812.87     1838.17    110.58 o 
   0  -5   6       47.26       51.16      2.48 o 
   1  -5   6        0.13        1.10      1.10 o 
   2  -5   6      817.70      837.42     50.59 o 
   3  -5   6       38.82       42.36      3.11 o 
   4  -5   6       16.14       15.41      1.79 o 
   5  -5   6       21.98       24.64      2.54 o 
   6  -5   6       55.18       54.43      4.14 o 
   7  -5   6        1.36        1.74      1.74 o 
  -9  -4   6        1.66        1.73      1.73 o 
  -8  -4   6      266.40      272.21     16.97 o 
  -7  -4   6      108.73      122.26      7.92 o 
  -6  -4   6        0.27        1.27      1.27 o 
  -5  -4   6      266.94      282.73     17.32 o 
  -4  -4   6     2997.39     3051.50    183.37 o 
  -3  -4   6      493.71      503.67     30.48 o 
  -2  -4   6       55.47       58.52      3.84 o 
  -1  -4   6      631.54      636.66     38.42 o 
   0  -4   6     1240.03     1269.99     54.04 o 
   1  -4   6        8.73       15.87      1.48 o 
   2  -4   6      194.33      193.89     11.96 o 
   3  -4   6      137.91      132.72      8.38 o 
   4  -4   6        4.19        4.65      1.13 o 
   5  -4   6      232.05      216.36     13.47 o 
   6  -4   6      317.53      305.82     18.96 o 
   7  -4   6        0.24        1.59      1.59 o 
   8  -4   6        2.76        4.70      1.54 o 
  -9  -3   6        0.01        1.73      1.73 o 
  -8  -3   6       15.21       17.55      2.12 o 
  -7  -3   6      179.44      181.73     11.44 o 
  -6  -3   6        1.07        9.90      1.41 o 
  -5  -3   6        0.55        1.13      1.13 o 
  -4  -3   6        4.34        6.32      1.34 o 
  -3  -3   6      754.02      742.17     44.76 o 
  -2  -3   6        2.51        3.43      0.84 o 
  -1  -3   6      871.51      869.95     52.41 o 
   0  -3   6      250.59      259.59     11.17 o 
   1  -3   6       19.28       16.86      1.45 o 
   2  -3   6      775.02      757.43     45.69 o 
   3  -3   6     1174.47     1141.45     68.76 o 
   4  -3   6       18.48       20.47      1.83 o 
   5  -3   6       43.96       43.12      3.11 o 
   6  -3   6      213.40      197.43     12.38 o 
   7  -3   6      141.07      142.05      9.25 o 
   8  -3   6        0.55        1.71      1.71 o 
  -9  -2   6       83.23       86.70      6.04 o 
  -8  -2   6        0.81        1.60      1.60 o 
  -7  -2   6        0.25        1.39      1.39 o 
  -6  -2   6      278.89      270.32     16.63 o 
  -5  -2   6        1.04        2.39      1.14 o 
  -4  -2   6      281.19      266.84     16.29 o 
  -3  -2   6     1400.23     1373.93     82.64 o 
  -2  -2   6       10.37       11.52      1.13 o 
  -1  -2   6      317.68      305.83     18.52 o 
   0  -2   6     2619.20     2651.71    112.64 o 
   1  -2   6      320.10      309.78     18.79 o 
   2  -2   6       27.71       29.41      2.08 o 
   3  -2   6      569.69      572.89     34.62 o 
   4  -2   6      195.75      195.86     12.07 o 
   5  -2   6        0.03        1.15      1.15 o 
   6  -2   6       46.01       48.24      3.54 o 
   7  -2   6        1.40        1.39      1.39 o 
   8  -2   6       27.34       25.55      2.37 o 
   9  -2   6       21.78       15.26      2.27 o 
  -9  -1   6       23.25       25.85      2.75 o 
  -8  -1   6        0.22        1.60      1.60 o 
  -7  -1   6      248.99      238.97     14.89 o 
  -6  -1   6      330.67      310.56     19.08 o 
  -5  -1   6      142.15      148.34      9.30 o 
  -4  -1   6      165.70      166.63     10.28 o 
  -3  -1   6     2360.05     2172.78    130.58 o 
  -2  -1   6     1736.04     1610.69     96.80 o 
  -1  -1   6      115.52      128.06      7.86 o 
   0  -1   6       88.70       85.35      3.77 o 
   1  -1   6     1520.39     1447.23     86.95 o 
   2  -1   6      237.33      247.39     15.03 o 
   3  -1   6      876.41      836.03     50.38 o 
   4  -1   6        3.56        4.12      1.27 o 
   5  -1   6       70.74       75.79      4.93 o 
   6  -1   6      256.47      257.98     15.87 o 
   7  -1   6      593.05      561.00     34.15 o 
   8  -1   6       15.77       18.61      2.14 o 
   9  -1   6        4.27        1.72      1.72 o 
  -9   0   6       56.84       57.04      4.49 o 
  -8   0   6       16.81       18.88      2.25 o 
  -7   0   6        7.45        9.13      1.73 o 
  -6   0   6      122.38      126.11      8.08 o 
  -5   0   6      530.95      564.55     34.23 o 
  -4   0   6        2.41        1.09      1.09 o 
  -3   0   6        2.71        6.83      1.22 o 
  -2   0   6      732.38      659.25     39.76 o 
  -1   0   6      710.34      706.78     42.55 o 
   0   0   6     1456.34     1341.78     57.05 o 
   1   0   6     1259.08     1193.78     71.81 o 
   2   0   6       18.77       31.05      2.10 o 
   3   0   6      239.23      230.76     14.04 o 
   4   0   6     2954.11     2912.39    174.98 o 
   5   0   6      124.62      141.80      8.84 o 
   6   0   6        0.00        3.19      1.03 o 
   7   0   6      330.01      301.10     18.52 o 
   8   0   6      320.66      324.81     20.01 o 
   9   0   6       16.03       18.18      2.06 o 
  10   0   6        0.75        1.76      1.76 o 
  -9   1   6       63.00       64.31      4.94 o 
  -8   1   6      134.90      138.18      9.06 o 
  -7   1   6        0.07        1.54      1.54 o 
  -6   1   6       89.18       88.90      5.91 o 
  -5   1   6        1.63        1.13      1.13 o 
  -4   1   6      162.68      167.70     10.42 o 
  -3   1   6      958.92      973.16     58.64 o 
  -2   1   6     4053.83     4038.83    242.52 o 
  -1   1   6      117.83      148.87      9.13 o 
   0   1   6      203.35      217.33      9.33 o 
   1   1   6     4402.23     4351.95    261.23 o 
   2   1   6      530.84      433.01     26.14 o 
   3   1   6       31.69       29.64      2.06 o 
   4   1   6      350.59      372.62     22.59 o 
   5   1   6      564.12      554.47     33.55 o 
   6   1   6       98.64      101.37      6.44 o 
   7   1   6       42.72       44.80      3.26 o 
   8   1   6        8.83       13.85      1.95 o 
   9   1   6       32.56       30.19      2.75 o 
  10   1   6        0.44        1.77      1.77 o 
  -8   2   6       38.73       37.43      3.61 o 
  -7   2   6       37.56       38.48      3.29 o 
  -6   2   6      178.04      167.26     10.61 o 
  -5   2   6      126.62      120.67      7.72 o 
  -4   2   6       30.55       28.73      2.37 o 
  -3   2   6        1.32        1.08      1.08 o 
  -2   2   6     1817.80     1769.45    106.40 o 
  -1   2   6     2880.70     2879.45    172.12 o 
   0   2   6       17.48       20.94      1.11 o 
   1   2   6      300.63      298.45     18.06 o 
   2   2   6     2130.02     2081.08    125.01 o 
   3   2   6      130.92      105.98      6.58 o 
   4   2   6      119.49      120.04      7.45 o 
   5   2   6       10.47        9.96      1.38 o 
   6   2   6        5.82        4.74      1.18 o 
   7   2   6       24.82       22.41      1.94 o 
   8   2   6      454.51      431.38     26.37 o 
   9   2   6      127.43      129.89      8.47 o 
  10   2   6        0.09        1.68      1.68 o 
  -8   3   6      126.03      125.63      8.53 o 
  -7   3   6       62.24       63.85      4.75 o 
  -6   3   6        8.45        6.81      1.77 o 
  -5   3   6      302.98      298.38     18.40 o 
  -4   3   6      334.78      355.47     21.70 o 
  -3   3   6      200.48      213.12     13.14 o 
  -2   3   6        3.79        3.43      1.09 o 
  -1   3   6       30.89       25.17      2.04 o 
   0   3   6      678.03      653.41     27.90 o 
   1   3   6      295.37      288.62     17.50 o 
   2   3   6     1352.95     1311.78     78.88 o 
   3   3   6      190.44      197.52     12.08 o 
   4   3   6        3.93        6.44      0.96 o 
   5   3   6      981.66      988.94     59.61 o 
   6   3   6       72.20       77.87      5.10 o 
   7   3   6        6.58        7.16      1.34 o 
   8   3   6       13.18       13.71      1.80 o 
   9   3   6      172.64      171.37     10.94 o 
  10   3   6       46.31       46.82      3.69 o 
  -7   4   6      148.53      154.20     10.08 o 
  -6   4   6       97.89       94.91      6.46 o 
  -5   4   6       80.58       82.66      5.64 o 
  -4   4   6       23.06       24.86      2.28 o 
  -3   4   6      316.04      317.59     19.43 o 
  -2   4   6        3.81        4.18      1.26 o 
  -1   4   6     1342.57     1381.65     83.16 o 
   0   4   6      264.39      282.36     12.15 o 
   1   4   6        1.06        1.05      1.05 o 
   2   4   6      937.33      934.43     56.28 o 
   3   4   6     2518.18     2440.61    146.66 o 
   4   4   6      127.08      133.27      8.27 o 
   5   4   6      129.41      131.06      8.20 o 
   6   4   6     1060.63     1071.79     64.64 o 
   7   4   6      380.97      379.15     23.16 o 
   8   4   6        0.17        1.55      1.55 o 
   9   4   6        9.16       10.49      1.95 o 
  10   4   6       42.11       44.93      3.60 o 
  -6   5   6        5.05        5.29      1.84 o 
  -5   5   6        0.13        1.61      1.61 o 
  -4   5   6      326.93      315.51     19.45 o 
  -3   5   6       11.52       12.16      1.73 o 
  -2   5   6       11.36       12.86      1.61 o 
  -1   5   6      440.72      435.72     26.48 o 
   0   5   6     1843.05     1915.14     81.48 o 
   1   5   6       47.19       47.56      3.23 o 
   2   5   6       20.91       21.25      1.70 o 
   3   5   6      172.21      182.03     11.22 o 
   4   5   6      446.10      446.37     27.07 o 
   5   5   6       70.13       74.15      4.86 o 
   6   5   6       71.38       67.19      4.64 o 
   7   5   6       70.96       72.00      4.85 o 
   8   5   6       18.92       24.88      2.30 o 
   9   5   6      104.75      103.85      6.97 o 
  10   5   6       50.32       51.14      4.15 o 
  -6   6   6       28.12       25.54      2.92 o 
  -5   6   6       16.15       17.06      2.24 o 
  -4   6   6       12.52        5.81      1.91 o 
  -3   6   6      366.86      382.08     23.44 o 
  -2   6   6      174.87      165.36     10.44 o 
  -1   6   6       14.17       19.08      1.93 o 
   0   6   6       43.41       49.77      2.51 o 
   1   6   6      891.10      918.28     55.42 o 
   2   6   6      119.57      116.80      7.36 o 
   3   6   6       42.75       38.81      2.85 o 
   4   6   6       66.60       68.99      4.62 o 
   5   6   6       33.86       31.23      2.46 o 
   6   6   6      259.86      259.83     16.01 o 
   7   6   6       93.38       89.17      5.91 o 
   8   6   6        8.74        8.75      1.64 o 
   9   6   6        2.30        3.45      1.51 o 
  10   6   6       70.78       67.07      5.00 o 
  -5   7   6       40.98       43.95      3.71 o 
  -4   7   6        3.98        3.77      1.66 o 
  -3   7   6        0.55        1.62      1.62 o 
  -2   7   6      209.61      213.80     13.37 o 
  -1   7   6       82.69       86.60      5.75 o 
   0   7   6      172.44      171.83      7.63 o 
   1   7   6      156.79      150.05      9.46 o 
   2   7   6      158.61      146.63      9.24 o 
   3   7   6      240.18      216.78     13.45 o 
   4   7   6      278.58      253.73     15.65 o 
   5   7   6       29.61       31.28      2.56 o 
   6   7   6        1.97        5.89      1.28 o 
   7   7   6       85.75       84.32      5.71 o 
   8   7   6       75.51       70.80      5.00 o 
   9   7   6        1.96        1.72      1.72 o 
  -4   8   6        2.57        1.89      1.89 o 
  -3   8   6       54.27       51.26      4.00 o 
  -2   8   6       27.73       26.32      2.71 o 
  -1   8   6        1.64        3.85      1.50 o 
   0   8   6       33.00       31.54      1.90 o 
   1   8   6      293.69      293.13     18.10 o 
   2   8   6      421.65      408.25     24.98 o 
   3   8   6       17.57       17.01      1.91 o 
   4   8   6       48.04       48.04      3.59 o 
   5   8   6      306.17      301.06     18.57 o 
   6   8   6       27.49       27.89      2.51 o 
   7   8   6       31.10       35.78      3.04 o 
   8   8   6       32.43       32.84      3.13 o 
  -2   9   6       50.84       50.60      4.05 o 
  -1   9   6       71.27       76.67      5.40 o 
   0   9   6       10.81       13.81      1.39 o 
   1   9   6        0.90        1.64      1.64 o 
   2   9   6       75.34       78.83      5.46 o 
   3   9   6        8.30        8.78      1.72 o 
   4   9   6      105.68      102.59      6.84 o 
   5   9   6        1.94        1.62      1.62 o 
   6   9   6        9.55       12.25      1.88 o 
   7   9   6       51.50       50.11      3.96 o 
   8   9   6      129.87      127.77      8.53 o 
   0  10   6       92.13       98.07      4.80 o 
   1  10   6       65.00       66.43      4.94 o 
   2  10   6       38.00       34.03      3.20 o 
   3  10   6       18.97       18.42      2.25 o 
   4  10   6       24.88       22.01      2.43 o 
   5  10   6      116.42      114.61      7.70 o 
   6  10   6       20.80       16.03      2.37 o 
  -4 -10   7       56.05       61.69      4.75 o 
  -3 -10   7       22.42       23.06      2.60 o 
  -2 -10   7        8.00        6.63      1.97 o 
  -1 -10   7       20.70       18.34      2.51 o 
   0 -10   7       63.79       71.59      3.73 o 
  -6  -9   7       35.10       33.65      3.23 o 
  -5  -9   7        5.69        4.49      1.87 o 
  -4  -9   7       26.71       27.21      2.83 o 
  -3  -9   7      171.82      166.20     10.70 o 
  -2  -9   7       33.75       33.49      3.00 o 
  -1  -9   7       82.02       86.54      6.02 o 
   0  -9   7       14.33       17.41      1.72 o 
   1  -9   7       37.94       37.02      3.34 o 
   2  -9   7       34.78       35.75      3.26 o 
   3  -9   7       49.45       52.22      4.35 o 
  -7  -8   7        0.00        1.87      1.87 o 
  -6  -8   7      117.65      112.36      7.58 o 
  -5  -8   7       19.12       19.65      2.41 o 
  -4  -8   7      200.30      190.11     12.04 o 
  -3  -8   7       29.98       27.13      2.66 o 
  -2  -8   7       23.74       25.79      2.48 o 
  -1  -8   7       37.71       38.97      3.21 o 
   0  -8   7      336.51      368.14     16.05 o 
   1  -8   7        9.69       10.20      2.11 o 
   2  -8   7       11.15        9.23      1.87 o 
   3  -8   7       34.49       40.58      3.38 o 
   4  -8   7      139.07      140.89      9.34 o 
  -8  -7   7        3.50        1.84      1.84 o 
  -7  -7   7       33.63       34.45      3.03 o 
  -6  -7   7       10.72       14.78      2.02 o 
  -5  -7   7        7.76        8.48      1.82 o 
  -4  -7   7       13.18       16.50      1.88 o 
  -3  -7   7      130.19      134.33      8.58 o 
  -2  -7   7      175.15      169.20     10.64 o 
  -1  -7   7        0.23        1.38      1.38 o 
   0  -7   7       22.56       22.39      1.61 o 
   1  -7   7      326.19      335.24     20.62 o 
   2  -7   7       29.55       25.03      2.41 o 
   3  -7   7        5.99        5.72      1.60 o 
   4  -7   7        1.91        1.76      1.76 o 
   5  -7   7       52.95       47.00      3.84 o 
  -8  -6   7        2.71        4.62      1.88 o 
  -7  -6   7        0.22        1.60      1.60 o 
  -6  -6   7       61.92       63.58      4.47 o 
  -5  -6   7      240.08      227.47     14.14 o 
  -4  -6   7        3.04        1.26      1.26 o 
  -3  -6   7        4.53        4.43      1.31 o 
  -2  -6   7      144.62      148.74      9.34 o 
  -1  -6   7      166.10      173.84     10.84 o 
   0  -6   7      274.03      292.23     12.67 o 
   1  -6   7      102.64      106.78      6.94 o 
   2  -6   7       37.55       38.68      2.96 o 
   3  -6   7       29.50       29.35      2.48 o 
   4  -6   7      158.97      161.25     10.34 o 
   5  -6   7       54.62       59.16      4.53 o 
   6  -6   7        0.11        1.74      1.74 o 
  -9  -5   7       57.45       53.63      4.30 o 
  -8  -5   7      244.99      244.75     15.42 o 
  -7  -5   7        2.11        1.61      1.61 o 
  -6  -5   7        3.66        1.39      1.39 o 
  -5  -5   7      111.54      104.39      6.78 o 
  -4  -5   7      422.88      426.39     25.96 o 
  -3  -5   7      383.01      389.56     23.71 o 
  -2  -5   7      123.50      132.07      8.30 o 
  -1  -5   7      137.70      139.57      8.75 o 
   0  -5   7       26.82       31.16      1.72 o 
   1  -5   7      755.20      823.97     49.77 o 
   2  -5   7      182.03      189.64     11.81 o 
   3  -5   7       63.84       65.27      4.45 o 
   4  -5   7       51.23       46.69      3.45 o 
   5  -5   7      472.73      442.55     27.16 o 
   6  -5   7       33.73       38.61      3.22 o 
   7  -5   7        2.23        1.72      1.72 o 
  -9  -4   7       39.64       40.91      3.55 o 
  -8  -4   7        8.83        8.39      2.16 o 
  -7  -4   7      101.85      106.13      7.03 o 
  -6  -4   7       45.18       46.37      3.39 o 
  -5  -4   7       18.13       20.51      1.96 o 
  -4  -4   7       27.09       25.15      2.33 o 
  -3  -4   7       22.49       24.26      2.13 o 
  -2  -4   7      812.14      812.39     49.01 o 
  -1  -4   7     1482.19     1482.21     89.19 o 
   0  -4   7       87.54       97.37      4.39 o 
   1  -4   7       18.82       19.82      1.82 o 
   2  -4   7     1531.84     1563.92     94.15 o 
   3  -4   7      217.26      232.13     14.29 o 
   4  -4   7       12.51       12.74      1.45 o 
   5  -4   7        8.70        7.89      1.68 o 
   6  -4   7      132.37      127.63      8.30 o 
   7  -4   7        0.21        1.72      1.72 o 
   8  -4   7       28.16       27.70      2.85 o 
  -9  -3   7        0.09        1.82      1.82 o 
  -8  -3   7      193.87      199.91     12.69 o 
  -7  -3   7       59.11       54.91      4.08 o 
  -6  -3   7        9.01        4.20      1.42 o 
  -5  -3   7      282.02      290.58     17.81 o 
  -4  -3   7      473.25      494.59     29.98 o 
  -3  -3   7      248.58      257.47     15.72 o 
  -2  -3   7       27.49       28.20      2.12 o 
  -1  -3   7      283.17      269.61     16.43 o 
   0  -3   7      948.29      969.63     41.31 o 
   1  -3   7       27.59       31.59      2.28 o 
   2  -3   7      221.10      209.57     12.88 o 
   3  -3   7      421.89      428.15     26.01 o 
   4  -3   7       34.55       33.46      2.57 o 
   5  -3   7       24.81       25.50      2.27 o 
   6  -3   7      109.49      114.87      7.52 o 
   7  -3   7        0.42        3.50      1.41 o 
   8  -3   7        1.20        1.72      1.72 o 
  -9  -2   7        1.31        1.80      1.80 o 
  -8  -2   7       39.58       36.56      3.23 o 
  -7  -2   7      386.32      379.54     23.35 o 
  -6  -2   7      122.06      115.04      7.45 o 
  -5  -2   7       51.90       53.12      3.68 o 
  -4  -2   7      681.97      653.84     39.54 o 
  -3  -2   7     1076.03     1021.26     61.51 o 
  -2  -2   7      173.81      168.38     10.34 o 
  -1  -2   7       36.24       30.36      2.16 o 
   0  -2   7       66.96       64.95      2.96 o 
   1  -2   7       11.84        9.36      1.07 o 
   2  -2   7      360.44      359.16     21.79 o 
   3  -2   7     1428.23     1415.54     85.21 o 
   4  -2   7        6.36        6.99      1.19 o 
   5  -2   7       14.79       21.77      1.90 o 
   6  -2   7      520.73      472.49     28.82 o 
   7  -2   7      164.36      153.22      9.82 o 
   8  -2   7        0.03        1.72      1.72 o 
   9  -2   7        0.70        1.78      1.78 o 
  -9  -1   7       39.39       32.80      3.31 o 
  -8  -1   7        4.61        6.65      1.73 o 
  -7  -1   7       34.34       31.52      3.00 o 
  -6  -1   7      116.76      122.19      7.87 o 
  -5  -1   7      111.92      116.96      7.46 o 
  -4  -1   7        1.28        1.13      1.13 o 
  -3  -1   7        0.29        8.27      1.28 o 
  -2  -1   7      495.12      470.75     28.45 o 
  -1  -1   7      147.93      121.92      7.55 o 
   0  -1   7     1341.68     1333.12     56.70 o 
   1  -1   7       34.69       32.88      2.30 o 
   2  -1   7       36.43       37.24      2.53 o 
   3  -1   7      505.23      534.25     32.31 o 
   4  -1   7      982.21     1113.66     67.08 o 
   5  -1   7        1.03        2.25      1.07 o 
   6  -1   7        0.02        4.98      1.43 o 
   7  -1   7      265.13      234.82     14.63 o 
   8  -1   7       42.91       40.94      3.26 o 
   9  -1   7        9.47        9.33      1.70 o 
  -8   0   7       24.50       24.12      2.56 o 
  -7   0   7      246.76      248.02     15.51 o 
  -6   0   7      210.20      208.33     13.01 o 
  -5   0   7       66.29       72.35      4.85 o 
  -4   0   7       27.10       31.46      2.45 o 
  -3   0   7      950.04      964.70     58.16 o 
  -2   0   7     2268.81     2235.97    134.39 o 
  -1   0   7      332.44      305.33     18.55 o 
   0   0   7       80.68       62.68      2.85 o 
   1   0   7     5381.18     5003.85    300.37 o 
   2   0   7        6.77        9.56      1.04 o 
   3   0   7      234.51      228.39     13.95 o 
   4   0   7      330.04      324.79     19.78 o 
   5   0   7      247.02      257.83     15.80 o 
   6   0   7        0.82        3.50      1.20 o 
   7   0   7      274.29      267.93     16.58 o 
   8   0   7        1.24        1.53      1.53 o 
   9   0   7        3.78        3.40      1.38 o 
  -8   1   7        7.04        7.56      1.99 o 
  -7   1   7       23.45       21.43      2.37 o 
  -6   1   7      435.13      413.87     25.35 o 
  -5   1   7      114.90      111.04      7.17 o 
  -4   1   7       33.52       37.20      2.79 o 
  -3   1   7      626.31      613.24     37.09 o 
  -2   1   7     1668.17     1649.50     99.21 o 
  -1   1   7      111.68      112.69      7.01 o 
   0   1   7       12.07       15.21      0.97 o 
   1   1   7       22.63       24.87      1.84 o 
   2   1   7     1228.71     1207.60     72.64 o 
   3   1   7      353.62      350.55     21.25 o 
   4   1   7     1261.70     1195.25     71.97 o 
   5   1   7       10.51        9.24      1.26 o 
   6   1   7        5.02        7.89      1.24 o 
   7   1   7      249.21      228.69     14.20 o 
   8   1   7      215.54      219.85     13.74 o 
   9   1   7       24.16       28.04      2.48 o 
  10   1   7        0.38        1.76      1.76 o 
  -8   2   7      118.05      117.16      8.03 o 
  -7   2   7        7.41        8.65      1.93 o 
  -6   2   7        2.72        3.65      1.73 o 
  -5   2   7      205.09      204.46     12.74 o 
  -4   2   7       22.85       22.79      2.08 o 
  -3   2   7       56.96       58.67      4.00 o 
  -2   2   7        2.33        1.07      1.07 o 
  -1   2   7      154.05      141.10      8.75 o 
   0   2   7      248.65      284.01     12.22 o 
   1   2   7      148.33      126.36      7.78 o 
   2   2   7      766.35      723.74     43.62 o 
   3   2   7      230.46      252.80     15.38 o 
   4   2   7       92.53       87.45      5.57 o 
   5   2   7      869.87      831.92     50.20 o 
   6   2   7        6.14        6.95      1.20 o 
   7   2   7        0.04        1.28      1.28 o 
   8   2   7       66.34       59.25      4.31 o 
   9   2   7        4.83        6.19      1.51 o 
  10   2   7        0.09        1.77      1.77 o 
  -7   3   7       56.67       61.56      4.65 o 
  -6   3   7       16.81       13.62      2.11 o 
  -5   3   7      160.58      157.24     10.03 o 
  -4   3   7        0.19        1.26      1.26 o 
  -3   3   7       47.02       44.41      3.23 o 
  -2   3   7      331.73      328.37     20.00 o 
  -1   3   7     1709.17     1757.31    105.74 o 
   0   3   7      362.13      401.39     17.19 o 
   1   3   7      268.22      272.77     16.58 o 
   2   3   7     1900.38     1838.67    110.52 o 
   3   3   7      654.90      675.93     40.79 o 
   4   3   7       84.58       87.10      5.54 o 
   5   3   7        2.49        4.59      1.30 o 
   6   3   7      331.51      338.15     20.64 o 
   7   3   7       42.99       44.31      3.23 o 
   8   3   7      281.03      280.57     17.36 o 
   9   3   7        5.26        4.28      1.79 o 
  10   3   7        1.48        1.77      1.77 o 
  -7   4   7        3.70        4.37      2.01 o 
  -6   4   7        0.15        4.42      1.72 o 
  -5   4   7      164.40      165.74     10.60 o 
  -4   4   7      327.91      331.51     20.39 o 
  -3   4   7       66.15       67.63      4.58 o 
  -2   4   7      185.89      199.75     12.37 o 
  -1   4   7      701.08      735.75     44.46 o 
   0   4   7     1130.39     1198.03     51.03 o 
   1   4   7      297.62      311.56     18.95 o 
   2   4   7       48.99       44.71      3.06 o 
   3   4   7      239.41      235.58     14.42 o 
   4   4   7        0.58        1.13      1.13 o 
   5   4   7      792.53      830.30     50.13 o 
   6   4   7      104.57       97.89      6.35 o 
   7   4   7        0.02        1.41      1.41 o 
   8   4   7       21.30       22.63      2.24 o 
   9   4   7      361.31      363.94     22.43 o 
  10   4   7       21.87       25.44      2.54 o 
  -6   5   7       15.46       20.11      2.36 o 
  -5   5   7       14.01       16.10      2.08 o 
  -4   5   7       11.76       11.14      1.93 o 
  -3   5   7       25.07       26.13      2.36 o 
  -2   5   7        5.95        5.52      1.43 o 
  -1   5   7       20.68       24.00      2.13 o 
   0   5   7        0.21        1.10      1.10 o 
   1   5   7      147.47      151.68      9.42 o 
   2   5   7      454.26      485.08     29.39 o 
   3   5   7      782.64      796.45     48.08 o 
   4   5   7       11.03       12.03      1.41 o 
   5   5   7       46.86       53.42      3.76 o 
   6   5   7      961.64      963.93     58.23 o 
   7   5   7       85.40       86.02      5.71 o 
   8   5   7       80.32       82.42      5.57 o 
   9   5   7       22.05       21.50      2.43 o 
  10   5   7       49.97       52.41      4.03 o 
  -5   6   7        0.01        1.78      1.78 o 
  -4   6   7      111.42      110.89      7.39 o 
  -3   6   7        1.55        1.55      1.55 o 
  -2   6   7        8.63        9.01      1.66 o 
  -1   6   7      326.53      330.06     20.23 o 
   0   6   7     1007.35     1022.19     43.58 o 
   1   6   7       12.09       13.85      1.67 o 
   2   6   7       25.00       23.92      2.12 o 
   3   6   7     1081.75     1105.75     66.67 o 
   4   6   7      402.72      374.95     22.86 o 
   5   6   7       33.32       32.28      2.54 o 
   6   6   7       15.17       17.69      1.89 o 
   7   6   7      121.64      117.59      7.62 o 
   8   6   7        0.71        1.59      1.59 o 
   9   6   7       32.76       35.35      3.06 o 
  -4   7   7       39.10       39.20      3.44 o 
  -3   7   7      202.37      216.56     13.68 o 
  -2   7   7       18.63       21.04      2.20 o 
  -1   7   7       48.45       45.18      3.46 o 
   0   7   7      310.10      332.53     14.42 o 
   1   7   7      537.45      523.92     31.88 o 
   2   7   7        6.73        5.90      1.45 o 
   3   7   7        0.73        1.26      1.26 o 
   4   7   7      196.96      180.67     11.31 o 
   5   7   7      171.05      155.22      9.81 o 
   6   7   7       15.49       19.45      1.96 o 
   7   7   7       61.09       64.09      4.60 o 
   8   7   7       16.62       16.87      2.04 o 
   9   7   7        1.23        3.44      1.54 o 
  -3   8   7        3.15        4.71      1.83 o 
  -2   8   7       63.82       63.38      4.60 o 
  -1   8   7       10.09        8.18      1.73 o 
   0   8   7        0.59        1.56      1.56 o 
   1   8   7        9.23        8.19      1.67 o 
   2   8   7       53.23       51.13      3.78 o 
   3   8   7       44.55       43.58      3.34 o 
   4   8   7      563.10      544.91     33.22 o 
   5   8   7       53.37       50.49      3.78 o 
   6   8   7        0.97        1.61      1.61 o 
   7   8   7      183.76      190.50     12.11 o 
   8   8   7      147.05      154.40     10.01 o 
  -2   9   7       14.80       18.32      2.31 o 
  -1   9   7       17.33       21.19      2.35 o 
   0   9   7       22.67       23.21      1.79 o 
   1   9   7      295.55      301.69     18.80 o 
   2   9   7       35.40       32.74      3.03 o 
   3   9   7        3.82        1.64      1.64 o 
   4   9   7      149.10      144.85      9.39 o 
   5   9   7      267.86      262.26     16.40 o 
   6   9   7        3.46        1.79      1.79 o 
   7   9   7        0.88        1.87      1.87 o 
   0  10   7        0.01        1.91      1.91 o 
   1  10   7       31.98       34.97      3.31 o 
   2  10   7      228.76      236.49     14.96 o 
   3  10   7        5.46        7.68      1.77 o 
   4  10   7       19.95       18.64      2.35 o 
   5  10   7       19.96       21.47      2.50 o 
   6  10   7       43.65       41.36      3.50 o 
  -3 -10   8       10.00       11.28      2.06 o 
  -2 -10   8       27.24       31.14      3.15 o 
  -1 -10   8       82.67       85.25      6.18 o 
  -5  -9   8       63.13       60.76      4.70 o 
  -4  -9   8       61.40       58.18      4.49 o 
  -3  -9   8        0.32        1.82      1.82 o 
  -2  -9   8       14.15       10.54      2.18 o 
  -1  -9   8      114.77      116.37      7.86 o 
   0  -9   8      185.42      203.34      9.21 o 
   1  -9   8        7.62        1.80      1.80 o 
   2  -9   8        0.89        1.89      1.89 o 
  -7  -8   8       68.21       73.70      5.40 o 
  -6  -8   8       48.98       49.46      3.99 o 
  -5  -8   8       23.97       19.15      2.45 o 
  -4  -8   8      158.65      153.27      9.92 o 
  -3  -8   8      304.32      293.75     18.25 o 
  -2  -8   8       11.31       10.34      1.91 o 
  -1  -8   8        6.52        9.02      1.85 o 
   0  -8   8      125.26      127.23      5.94 o 
   1  -8   8       78.37       82.09      5.71 o 
   2  -8   8        0.15        1.77      1.77 o 
   3  -8   8       31.82       39.25      3.46 o 
   4  -8   8        7.71        4.59      2.19 o 
  -7  -7   8       36.57       37.82      3.36 o 
  -6  -7   8       99.94      107.26      7.18 o 
  -5  -7   8       20.50       18.35      2.22 o 
  -4  -7   8        6.21        4.43      1.62 o 
  -3  -7   8       60.54       61.10      4.37 o 
  -2  -7   8       59.56       63.72      4.47 o 
  -1  -7   8        0.87        1.39      1.39 o 
   0  -7   8      272.53      286.10     12.51 o 
   1  -7   8       21.38       23.95      2.48 o 
   2  -7   8        6.15        6.29      1.55 o 
   3  -7   8        4.75        1.61      1.61 o 
   4  -7   8      217.42      213.97     13.59 o 
   5  -7   8       10.40       11.37      2.13 o 
  -8  -6   8       26.37       25.47      2.82 o 
  -7  -6   8       41.60       42.89      3.61 o 
  -6  -6   8        0.45        1.61      1.61 o 
  -5  -6   8       10.33        8.27      1.72 o 
  -4  -6   8       10.68       15.30      1.82 o 
  -3  -6   8       88.03       89.58      5.89 o 
  -2  -6   8       36.36       37.43      2.91 o 
  -1  -6   8       61.29       56.87      3.99 o 
   0  -6   8        8.92       10.65      1.20 o 
   1  -6   8      833.94      875.82     53.01 o 
   2  -6   8        0.26        1.39      1.39 o 
   3  -6   8        5.40        8.77      1.55 o 
   4  -6   8       71.95       65.12      4.80 o 
   5  -6   8       68.48       63.01      4.69 o 
   6  -6   8        1.72        1.84      1.84 o 
  -8  -5   8       21.44       20.48      2.57 o 
  -7  -5   8       43.57       44.31      3.49 o 
  -6  -5   8      134.53      139.58      8.99 o 
  -5  -5   8      168.61      159.98     10.10 o 
  -4  -5   8       22.15       21.90      2.08 o 
  -3  -5   8      262.76      265.41     16.33 o 
  -2  -5   8     1341.67     1353.00     81.52 o 
  -1  -5   8      265.64      277.94     17.06 o 
   0  -5   8        7.98        7.17      1.01 o 
   1  -5   8       18.96       19.59      2.11 o 
   2  -5   8      465.10      464.98     28.32 o 
   3  -5   8        0.01        1.39      1.39 o 
   4  -5   8       88.88       91.12      6.11 o 
   5  -5   8        1.68        1.61      1.61 o 
   6  -5   8        0.67        1.73      1.73 o 
   7  -5   8       47.92       51.91      4.08 o 
  -8  -4   8      194.65      195.84     12.53 o 
  -7  -4   8        5.31        4.12      1.77 o 
  -6  -4   8        0.64        5.17      1.44 o 
  -5  -4   8      212.10      211.32     13.13 o 
  -4  -4   8      139.68      152.00      9.55 o 
  -3  -4   8      157.31      158.34      9.88 o 
  -2  -4   8       19.59       22.97      2.06 o 
  -1  -4   8      509.00      534.70     32.37 o 
   0  -4   8       58.23       56.07      2.69 o 
   1  -4   8      225.74      241.12     14.81 o 
   2  -4   8      280.66      289.81     17.78 o 
   3  -4   8      169.04      171.62     10.73 o 
   4  -4   8        5.20        5.79      1.27 o 
   5  -4   8      491.11      468.77     28.67 o 
   6  -4   8       19.46       21.82      2.37 o 
   7  -4   8        0.35        1.74      1.74 o 
  -8  -3   8       64.92       66.61      4.97 o 
  -7  -3   8      126.91      132.85      8.64 o 
  -6  -3   8        7.34        8.62      1.64 o 
  -5  -3   8        3.70        4.47      1.38 o 
  -4  -3   8       38.52       33.31      2.60 o 
  -3  -3   8       10.75       10.50      1.41 o 
  -2  -3   8      565.32      550.11     33.29 o 
  -1  -3   8      965.92      969.67     58.44 o 
   0  -3   8       25.17       29.30      1.61 o 
   1  -3   8      265.16      286.59     17.50 o 
   2  -3   8     1910.63     1964.42    118.15 o 
   3  -3   8      300.80      293.76     17.99 o 
   4  -3   8       12.59       10.76      1.54 o 
   5  -3   8       61.99       55.95      3.99 o 
   6  -3   8      151.24      140.43      9.02 o 
   7  -3   8        5.00        1.57      1.57 o 
   8  -3   8       28.32       33.86      3.04 o 
  -8  -2   8       46.11       44.18      3.67 o 
  -7  -2   8       23.84       24.36      2.56 o 
  -6  -2   8       26.34       25.91      2.46 o 
  -5  -2   8      162.20      150.58      9.50 o 
  -4  -2   8      220.36      213.40     13.17 o 
  -3  -2   8       15.73       15.61      1.60 o 
  -2  -2   8      169.82      170.81     10.54 o 
  -1  -2   8     1367.55     1287.90     77.49 o 
   0  -2   8     1018.70     1028.94     43.83 o 
   1  -2   8       51.30       53.15      3.54 o 
   2  -2   8        2.70        2.98      1.10 o 
   3  -2   8      287.90      287.65     17.60 o 
   4  -2   8       26.91       27.16      2.22 o 
   5  -2   8        5.99        5.58      1.30 o 
   6  -2   8       22.17       22.57      2.45 o 
   7  -2   8        1.60        1.60      1.60 o 
   8  -2   8        7.09        9.39      1.65 o 
  -8  -1   8       26.48       25.40      2.74 o 
  -7  -1   8      395.09      394.51     24.31 o 
  -6  -1   8       57.56       54.49      4.08 o 
  -5  -1   8        6.27        3.82      1.47 o 
  -4  -1   8      296.35      295.25     18.09 o 
  -3  -1   8      491.22      473.22     28.68 o 
  -2  -1   8        5.27        6.15      1.20 o 
  -1  -1   8       52.50       46.73      3.21 o 
   0  -1   8      167.57      160.96      7.01 o 
   1  -1   8     1388.54     1380.15     83.06 o 
   2  -1   8      201.67      204.73     12.56 o 
   3  -1   8     1632.63     1642.90     98.85 o 
   4  -1   8       62.14       58.30      3.95 o 
   5  -1   8        8.61       10.55      1.36 o 
   6  -1   8      928.71      868.37     52.54 o 
   7  -1   8      128.54      128.88      8.35 o 
   8  -1   8        7.75       11.48      1.56 o 
   9  -1   8       29.99       28.15      2.74 o 
  -8   0   8        2.76        1.73      1.73 o 
  -7   0   8       10.92        8.92      2.18 o 
  -6   0   8      395.67      387.58     23.80 o 
  -5   0   8       32.74       31.03      2.68 o 
  -4   0   8       31.78       33.86      2.68 o 
  -3   0   8       16.77       19.73      1.85 o 
  -2   0   8      311.91      323.44     19.70 o 
  -1   0   8      841.58      777.61     46.93 o 
   0   0   8     2388.51     2180.96     92.67 o 
   1   0   8      295.78      284.73     17.33 o 
   2   0   8       24.11       25.21      1.94 o 
   3   0   8     2308.54     2280.35    137.08 o 
   4   0   8     1123.14     1137.20     68.51 o 
   5   0   8        0.39        1.15      1.15 o 
   6   0   8       23.62       24.43      2.20 o 
   7   0   8      483.62      461.14     28.16 o 
   8   0   8       13.90       13.09      1.76 o 
   9   0   8        2.17        1.70      1.70 o 
  -8   1   8       18.42       18.53      2.46 o 
  -7   1   8       42.84       40.63      3.48 o 
  -6   1   8       22.79       21.26      2.43 o 
  -5   1   8       36.10       33.92      2.79 o 
  -4   1   8      141.20      147.60      9.29 o 
  -3   1   8      737.02      760.97     45.97 o 
  -2   1   8       20.99       23.27      2.07 o 
  -1   1   8        5.28        5.92      1.30 o 
   0   1   8     2837.12     3039.57    129.09 o 
   1   1   8     1994.63     1917.69    115.30 o 
   2   1   8      440.52      436.39     26.41 o 
   3   1   8       61.46       57.07      3.79 o 
   4   1   8      499.83      499.93     30.28 o 
   5   1   8      204.29      185.87     11.53 o 
   6   1   8       80.30       77.25      5.08 o 
   7   1   8       68.69       77.49      5.25 o 
   8   1   8        4.68        4.08      1.44 o 
   9   1   8       13.47       11.58      1.91 o 
  -7   2   8        2.73        1.73      1.73 o 
  -6   2   8      283.06      271.77     16.96 o 
  -5   2   8       96.75       96.18      6.40 o 
  -4   2   8        2.32        1.27      1.27 o 
  -3   2   8      221.64      222.74     13.76 o 
  -2   2   8      746.49      760.16     45.92 o 
  -1   2   8       32.69       34.86      2.57 o 
   0   2   8       24.55       27.76      1.54 o 
   1   2   8      248.77      272.93     16.61 o 
   2   2   8      639.77      646.88     39.04 o 
   3   2   8        0.30        4.05      0.86 o 
   4   2   8     1176.49     1176.77     70.89 o 
   5   2   8        1.49        2.90      1.21 o 
   6   2   8        7.33        4.83      1.19 o 
   7   2   8      141.63      140.94      8.93 o 
   8   2   8      199.45      201.76     12.65 o 
   9   2   8        0.08        3.59      1.31 o 
  10   2   8        5.89        1.74      1.74 o 
  -7   3   8        4.89        6.17      1.99 o 
  -6   3   8       37.09       31.37      3.06 o 
  -5   3   8      555.50      566.00     34.54 o 
  -4   3   8      138.07      122.72      7.93 o 
  -3   3   8       44.26       49.12      3.53 o 
  -2   3   8       35.56       44.92      3.21 o 
  -1   3   8      537.13      564.55     34.18 o 
   0   3   8        0.07        1.07      1.07 o 
   1   3   8     1791.17     1819.59    109.41 o 
   2   3   8      262.42      275.61     16.79 o 
   3   3   8       75.41       76.51      4.91 o 
   4   3   8      562.79      564.31     34.16 o 
   5   3   8     1033.54     1064.99     64.21 o 
   6   3   8        9.11        8.83      1.36 o 
   7   3   8       41.01       43.41      3.22 o 
   8   3   8      148.38      139.86      9.02 o 
   9   3   8       80.25       78.73      5.43 o 
  10   3   8        2.65        4.06      1.48 o 
  -6   4   8        8.47        8.16      1.90 o 
  -5   4   8       78.80       80.88      5.69 o 
  -4   4   8       39.60       37.42      3.13 o 
  -3   4   8       42.09       39.26      3.09 o 
  -2   4   8      155.71      172.27     10.77 o 
  -1   4   8      113.26      115.45      7.33 o 
   0   4   8       16.23       20.13      1.32 o 
   1   4   8      160.43      172.34     10.65 o 
   2   4   8     1536.37     1575.29     94.78 o 
   3   4   8      805.18      816.94     49.30 o 
   4   4   8        5.39        3.94      1.15 o 
   5   4   8       45.62       53.48      3.78 o 
   6   4   8      392.82      389.84     23.79 o 
   7   4   8       37.68       40.00      3.02 o 
   8   4   8       19.55       20.14      2.24 o 
   9   4   8        1.74        3.59      1.76 o 
  -6   5   8        3.64        1.85      1.85 o 
  -5   5   8       69.37       75.36      5.37 o 
  -4   5   8      271.30      289.56     17.98 o 
  -3   5   8        0.42        1.39      1.39 o 
  -2   5   8      192.44      175.90     11.06 o 
  -1   5   8      640.66      645.89     39.13 o 
   0   5   8      277.10      289.03     12.54 o 
   1   5   8        8.48       10.84      1.39 o 
   2   5   8        0.17        2.96      1.10 o 
   3   5   8      285.90      302.15     18.46 o 
   4   5   8       52.49       55.19      3.77 o 
   5   5   8      765.98      747.23     45.22 o 
   6   5   8       59.61       54.41      3.91 o 
   7   5   8       23.11       21.94      2.13 o 
   8   5   8      128.28      125.91      8.20 o 
   9   5   8      133.36      137.31      8.98 o 
  -5   6   8        0.37        1.88      1.88 o 
  -4   6   8       92.04      102.25      6.94 o 
  -3   6   8      122.16      124.04      8.10 o 
  -2   6   8       33.80       37.21      3.05 o 
  -1   6   8        2.22        1.39      1.39 o 
   0   6   8      303.97      308.54     13.41 o 
   1   6   8       28.82       26.76      2.31 o 
   2   6   8      534.27      514.11     31.24 o 
   3   6   8       68.07       60.68      4.26 o 
   4   6   8       32.56       31.63      2.50 o 
   5   6   8       37.94       36.47      2.83 o 
   6   6   8      257.81      266.41     16.46 o 
   7   6   8       15.19       15.26      1.84 o 
   8   6   8        3.69        5.05      1.51 o 
   9   6   8       56.46       48.85      3.90 o 
  -4   7   8        7.72        9.86      2.20 o 
  -3   7   8       17.54       15.77      2.34 o 
  -2   7   8        8.16        7.20      1.88 o 
  -1   7   8       97.16       93.94      6.26 o 
   0   7   8      118.94      114.75      5.31 o 
   1   7   8        0.45        1.39      1.39 o 
   2   7   8       22.49       20.67      2.10 o 
   3   7   8      626.22      614.42     37.32 o 
   4   7   8      439.21      402.26     24.63 o 
   5   7   8        9.21        8.29      1.56 o 
   6   7   8        0.62        1.61      1.61 o 
   7   7   8       60.25       57.30      4.25 o 
   8   7   8       31.90       32.56      2.86 o 
  -3   8   8       82.43       90.52      6.38 o 
  -2   8   8       23.70       27.18      2.77 o 
  -1   8   8       26.83       24.65      2.53 o 
   0   8   8      120.54      119.46      5.56 o 
   1   8   8      152.58      146.97      9.47 o 
   2   8   8        5.23        5.37      1.50 o 
   3   8   8       59.64       61.31      4.37 o 
   4   8   8       57.71       58.40      4.36 o 
   5   8   8      137.03      129.69      8.42 o 
   6   8   8       91.01       98.01      6.58 o 
   7   8   8       30.02       29.25      2.92 o 
   8   8   8       18.56       15.98      2.30 o 
  -1   9   8        2.85        4.74      1.84 o 
   0   9   8        9.06        9.88      1.45 o 
   1   9   8       46.13       44.27      3.76 o 
   2   9   8       58.50       55.27      4.18 o 
   3   9   8       70.78       68.20      4.92 o 
   4   9   8      197.51      192.34     12.27 o 
   5   9   8       10.05       10.02      1.88 o 
   6   9   8       11.70       13.01      2.10 o 
   7   9   8      184.55      185.47     11.96 o 
   1  10   8       99.28       95.01      6.76 o 
   2  10   8        0.15        1.91      1.91 o 
   3  10   8        4.48        1.91      1.91 o 
   4  10   8       78.90       82.30      5.88 o 
   5  10   8      127.77      118.91      8.08 o 
  -4  -9   9      101.44       87.27      6.27 o 
  -3  -9   9       37.34       30.30      3.08 o 
  -2  -9   9       50.49       53.88      4.32 o 
  -1  -9   9       66.63       67.68      5.21 o 
   0  -9   9       13.85       14.58      1.67 o 
   1  -9   9        3.54        1.90      1.90 o 
  -6  -8   9       39.81       42.66      3.71 o 
  -5  -8   9       60.14       58.01      4.52 o 
  -4  -8   9       82.33       85.11      5.98 o 
  -3  -8   9        9.34        9.70      1.99 o 
  -2  -8   9        0.05        1.62      1.62 o 
  -1  -8   9      233.32      242.46     15.29 o 
   0  -8   9      197.85      216.58      9.70 o 
   1  -8   9        0.84        1.77      1.77 o 
   2  -8   9        2.36        1.79      1.79 o 
   3  -8   9       80.93       90.40      6.35 o 
  -7  -7   9      103.92      114.50      7.78 o 
  -6  -7   9       10.43        7.39      2.12 o 
  -5  -7   9        2.42        1.77      1.77 o 
  -4  -7   9      142.81      135.62      8.81 o 
  -3  -7   9      110.64      111.47      7.36 o 
  -2  -7   9       13.77       14.81      1.93 o 
  -1  -7   9        4.49        6.34      1.65 o 
   0  -7   9       65.14       71.28      3.57 o 
   1  -7   9       99.63      101.47      6.76 o 
   2  -7   9        1.06        1.61      1.61 o 
   3  -7   9       43.35       50.17      3.92 o 
   4  -7   9        0.62        1.77      1.77 o 
  -7  -6   9       39.95       42.41      3.60 o 
  -6  -6   9      245.48      250.78     15.74 o 
  -5  -6   9       30.63       27.86      2.60 o 
  -4  -6   9       11.30       10.81      1.68 o 
  -3  -6   9      181.19      165.43     10.47 o 
  -2  -6   9      175.21      165.29     10.44 o 
  -1  -6   9       34.43       37.84      2.93 o 
   0  -6   9      235.78      253.29     11.11 o 
   1  -6   9       25.70       24.19      2.50 o 
   2  -6   9        2.75        1.55      1.55 o 
   3  -6   9       71.10       71.47      5.01 o 
   4  -6   9      174.00      171.24     11.04 o 
   5  -6   9        3.13        1.76      1.76 o 
  -8  -5   9       26.86       29.28      2.90 o 
  -7  -5   9       16.06       13.91      2.22 o 
  -6  -5   9        0.37        1.61      1.61 o 
  -5  -5   9      101.18      103.44      6.84 o 
  -4  -5   9       10.93       11.20      1.68 o 
  -3  -5   9      291.15      268.08     16.56 o 
  -2  -5   9        0.88        1.26      1.26 o 
  -1  -5   9      121.71      111.10      7.16 o 
   0  -5   9      342.61      381.22     16.45 o 
   1  -5   9      701.05      757.68     45.91 o 
   2  -5   9       13.70       14.15      1.85 o 
   3  -5   9        0.27        1.39      1.39 o 
   4  -5   9      148.47      149.14      9.61 o 
   5  -5   9      119.66      119.21      7.91 o 
   6  -5   9        1.78        1.74      1.74 o 
  -8  -4   9       34.91       38.12      3.46 o 
  -7  -4   9        6.13        7.76      1.82 o 
  -6  -4   9      223.70      218.11     13.71 o 
  -5  -4   9      152.16      145.34      9.27 o 
  -4  -4   9       11.32       11.93      1.67 o 
  -3  -4   9      190.72      177.51     11.07 o 
  -2  -4   9      931.75      937.08     56.57 o 
  -1  -4   9      470.96      467.51     28.42 o 
   0  -4   9        6.46        8.09      1.04 o 
   1  -4   9      257.18      277.96     17.08 o 
   2  -4   9      563.08      574.03     34.84 o 
   3  -4   9       10.22        9.86      1.45 o 
   4  -4   9       31.80       34.56      2.75 o 
   5  -4   9       30.00       25.89      2.68 o 
   6  -4   9       11.68       10.21      1.74 o 
   7  -4   9       27.14       30.53      2.88 o 
  -8  -3   9       54.24       56.13      4.35 o 
  -7  -3   9        3.63        1.74      1.74 o 
  -6  -3   9       46.75       43.63      3.46 o 
  -5  -3   9      675.44      656.10     39.82 o 
  -4  -3   9      154.96      146.00      9.22 o 
  -3  -3   9       62.47       62.87      4.22 o 
  -2  -3   9      286.71      308.29     18.82 o 
  -1  -3   9      382.01      401.90     24.44 o 
   0  -3   9       21.50       21.62      1.41 o 
   1  -3   9      464.42      515.45     31.26 o 
   2  -3   9      108.17      110.57      7.10 o 
   3  -3   9       14.67       14.11      1.65 o 
   4  -3   9       15.43       15.09      1.66 o 
   5  -3   9      275.45      267.32     16.61 o 
   6  -3   9        3.82        1.60      1.60 o 
   7  -3   9       15.39       14.88      1.95 o 
   8  -3   9       45.74       43.91      3.69 o 
  -8  -2   9       65.99       66.83      5.05 o 
  -7  -2   9       73.24       70.33      5.09 o 
  -6  -2   9       12.03       13.85      1.94 o 
  -5  -2   9        1.36        3.61      1.65 o 
  -4  -2   9      245.27      211.36     13.13 o 
  -3  -2   9       24.75       24.42      2.04 o 
  -2  -2   9      215.84      208.08     12.83 o 
  -1  -2   9       47.84       50.39      3.50 o 
   0  -2   9       73.48       77.88      3.59 o 
   1  -2   9       43.52       44.27      3.13 o 
   2  -2   9      842.63      900.02     54.32 o 
   3  -2   9      228.36      235.79     14.50 o 
   4  -2   9        5.43        5.97      1.18 o 
   5  -2   9       34.26       30.21      2.57 o 
   6  -2   9      319.67      316.51     19.51 o 
   7  -2   9        0.12        1.59      1.59 o 
   8  -2   9        0.69        1.71      1.71 o 
  -8  -1   9        7.15        7.40      2.06 o 
  -7  -1   9       63.67       71.34      5.20 o 
  -6  -1   9       74.19       77.90      5.40 o 
  -5  -1   9      163.40      153.82      9.78 o 
  -4  -1   9      584.51      503.33     30.61 o 
  -3  -1   9        0.03        1.13      1.13 o 
  -2  -1   9       18.99       21.96      1.89 o 
  -1  -1   9     1417.86     1370.70     82.52 o 
   0  -1   9      855.14      909.07     38.74 o 
   1  -1   9       26.34       27.82      2.20 o 
   2  -1   9       20.66       21.16      1.87 o 
   3  -1   9      409.84      402.71     24.49 o 
   4  -1   9       15.56       18.39      1.67 o 
   5  -1   9       87.44       81.46      5.41 o 
   6  -1   9       17.98       17.03      2.25 o 
   7  -1   9       98.44       88.96      6.03 o 
   8  -1   9       46.02       51.81      3.89 o 
   9  -1   9       61.35       57.70      4.54 o 
  -8   0   9        7.08        4.65      1.96 o 
  -7   0   9      109.55      114.71      7.73 o 
  -6   0   9        0.21        3.62      1.66 o 
  -5   0   9        0.17        1.39      1.39 o 
  -4   0   9      346.55      311.78     19.16 o 
  -3   0   9      723.52      730.96     44.23 o 
  -2   0   9       47.95       53.38      3.69 o 
  -1   0   9       45.71       44.38      3.17 o 
   0   0   9     1307.35     1236.64     52.68 o 
   1   0   9      810.48      791.64     47.79 o 
   2   0   9      201.68      202.40     12.44 o 
   3   0   9      213.28      221.92     13.66 o 
   4   0   9      149.92      149.26      9.33 o 
   5   0   9        3.28        1.28      1.28 o 
   6   0   9      266.40      260.04     16.07 o 
   7   0   9       75.24       78.41      5.40 o 
   8   0   9        0.04        1.72      1.72 o 
   9   0   9       74.32       71.59      5.17 o 
  -7   1   9       24.69       25.12      2.73 o 
  -6   1   9      198.29      191.74     12.22 o 
  -5   1   9        4.14        4.58      1.57 o 
  -4   1   9       28.04       27.90      2.50 o 
  -3   1   9       15.61       22.05      2.14 o 
  -2   1   9      122.60      126.54      8.02 o 
  -1   1   9      568.31      591.90     35.83 o 
   0   1   9      191.66      191.59      8.37 o 
   1   1   9        6.44        7.01      1.26 o 
   2   1   9       26.87       27.98      2.11 o 
   3   1   9      968.68      958.04     57.78 o 
   4   1   9      477.30      477.71     28.99 o 
   5   1   9        0.03        1.28      1.28 o 
   6   1   9       37.73       36.43      2.79 o 
   7   1   9      172.89      170.68     10.78 o 
   8   1   9       15.07       13.49      1.80 o 
   9   1   9        3.39        6.36      1.66 o 
  -7   2   9       10.56        6.20      2.12 o 
  -6   2   9       44.59       48.67      3.91 o 
  -5   2   9      274.99      274.79     17.07 o 
  -4   2   9      189.32      171.88     10.85 o 
  -3   2   9      348.46      341.68     20.93 o 
  -2   2   9       18.75       17.26      1.90 o 
  -1   2   9       19.17       23.96      2.08 o 
   0   2   9      942.83     1038.24     44.25 o 
   1   2   9      882.99      899.78     54.22 o 
   2   2   9       55.68       59.05      3.90 o 
   3   2   9        6.09        5.25      1.08 o 
   4   2   9      358.52      369.88     22.54 o 
   5   2   9      147.86      148.07      9.28 o 
   6   2   9        2.76        4.31      1.11 o 
   7   2   9        0.63        1.55      1.55 o 
   8   2   9       48.75       48.84      3.67 o 
   9   2   9        5.19        5.85      1.62 o 
  -7   3   9        4.54        1.32      1.32 o 
  -6   3   9      116.61      113.30      7.72 o 
  -5   3   9       27.49       25.32      2.90 o 
  -4   3   9       43.32       44.43      3.54 o 
  -3   3   9      361.10      356.45     21.86 o 
  -2   3   9      422.31      443.98     27.05 o 
  -1   3   9       16.62       17.58      1.80 o 
   0   3   9        0.60        1.11      1.11 o 
   1   3   9      550.69      604.91     36.61 o 
   2   3   9      750.85      745.27     45.03 o 
   3   3   9        0.13        1.13      1.13 o 
   4   3   9      423.40      437.24     26.58 o 
   5   3   9       12.03       11.00      1.53 o 
   6   3   9        9.71       10.60      1.45 o 
   7   3   9      154.15      158.75     10.05 o 
   8   3   9      103.73      107.00      7.11 o 
   9   3   9        1.82        1.71      1.71 o 
  -6   4   9       16.46       17.06      2.50 o 
  -5   4   9      177.36      188.17     12.07 o 
  -4   4   9      206.05      200.74     12.69 o 
  -3   4   9       33.48       35.78      3.02 o 
  -2   4   9       34.15       41.45      3.25 o 
  -1   4   9      222.23      230.46     14.23 o 
   0   4   9       10.08        9.33      1.02 o 
   1   4   9      175.05      178.93     11.10 o 
   2   4   9       35.59       35.82      2.71 o 
   3   4   9       16.01       14.85      1.61 o 
   4   4   9      105.28      120.96      7.67 o 
   5   4   9      667.30      652.35     39.54 o 
   6   4   9        9.80        8.88      1.51 o 
   7   4   9        1.00        2.98      1.31 o 
   8   4   9      233.91      240.72     15.06 o 
   9   4   9      107.07      110.33      7.38 o 
  -5   5   9        2.32        1.77      1.77 o 
  -4   5   9       55.33       50.14      4.02 o 
  -3   5   9        0.02        1.55      1.55 o 
  -2   5   9      438.75      446.22     27.28 o 
  -1   5   9      109.87      118.11      7.61 o 
   0   5   9       49.77       50.05      2.54 o 
   1   5   9      255.03      258.56     15.89 o 
   2   5   9      912.63      972.25     58.70 o 
   3   5   9      154.18      143.70      9.04 o 
   4   5   9        8.03        5.91      1.26 o 
   5   5   9      131.67      129.87      8.31 o 
   6   5   9      238.89      235.01     14.60 o 
   7   5   9        2.17        3.08      1.36 o 
   8   5   9        2.76        1.72      1.72 o 
   9   5   9       42.82       37.82      3.31 o 
  -4   6   9        4.10        4.46      2.12 o 
  -3   6   9       19.92       17.06      2.40 o 
  -2   6   9       34.93       32.85      2.90 o 
  -1   6   9      361.55      387.86     23.78 o 
   0   6   9       98.49       98.00      4.57 o 
   1   6   9        5.90        3.77      1.48 o 
   2   6   9      224.52      243.75     15.09 o 
   3   6   9      690.26      667.88     40.50 o 
   4   6   9        3.08        4.24      1.34 o 
   5   6   9       40.27       41.32      3.15 o 
   6   6   9       12.01       16.20      1.89 o 
   7   6   9       14.94       13.68      1.88 o 
   8   6   9       14.92       16.01      2.07 o 
   9   6   9       43.64       47.52      3.84 o 
  -3   7   9      114.43      116.39      7.89 o 
  -2   7   9        2.26        1.78      1.78 o 
  -1   7   9        7.34       10.82      1.90 o 
   0   7   9       97.61      104.07      4.87 o 
   1   7   9        7.46        5.63      1.56 o 
   2   7   9       11.47        8.46      1.74 o 
   3   7   9       38.08       34.01      2.94 o 
   4   7   9       63.44       58.36      4.28 o 
   5   7   9        0.54        1.62      1.62 o 
   6   7   9      130.55      129.24      8.43 o 
   7   7   9        2.58        5.37      1.50 o 
   8   7   9        3.77        4.55      1.49 o 
  -2   8   9       34.46       34.12      3.25 o 
  -1   8   9       23.88       25.05      2.54 o 
   0   8   9       24.48       27.52      1.93 o 
   1   8   9       26.02       27.79      2.60 o 
   2   8   9        9.22       10.16      1.76 o 
   3   8   9      111.85      114.24      7.52 o 
   4   8   9      340.05      319.86     19.82 o 
   5   8   9        6.47        6.42      1.67 o 
   6   8   9       13.42       13.48      2.16 o 
   7   8   9      179.89      174.68     11.29 o 
   0   9   9       83.74       91.25      4.55 o 
   1   9   9      112.13      111.20      7.61 o 
   2   9   9       25.52       20.68      2.53 o 
   3   9   9       12.07       13.76      2.07 o 
   4   9   9       65.45       64.86      4.88 o 
   5   9   9       20.67       19.19      2.40 o 
   6   9   9       37.64       37.45      3.37 o 
  -3  -9  10       18.58       18.57      2.52 o 
  -2  -9  10        8.14       10.96      2.23 o 
  -1  -9  10      106.85      100.25      7.07 o 
   0  -9  10        0.11        1.89      1.89 o 
  -5  -8  10       11.16        7.56      2.20 o 
  -4  -8  10      115.42      125.14      8.33 o 
  -3  -8  10       69.07       68.03      5.09 o 
  -2  -8  10       22.86       21.39      2.59 o 
  -1  -8  10        1.83        1.78      1.78 o 
   0  -8  10       39.15       39.14      2.50 o 
   1  -8  10        8.44        9.32      1.95 o 
   2  -8  10       33.74       38.75      3.40 o 
  -6  -7  10       51.13       53.12      4.22 o 
  -5  -7  10       58.43       63.14      4.69 o 
  -4  -7  10       28.06       31.33      2.91 o 
  -3  -7  10        2.57        3.43      1.62 o 
  -2  -7  10        0.91        1.62      1.62 o 
  -1  -7  10      101.87      105.65      7.11 o 
   0  -7  10       74.69       74.49      3.77 o 
   1  -7  10        2.22        5.26      1.57 o 
   2  -7  10        0.12        1.77      1.77 o 
   3  -7  10       69.23       66.22      4.94 o 
   4  -7  10       15.09       12.07      2.18 o 
  -7  -6  10       24.11       28.02      2.97 o 
  -6  -6  10        0.17        1.77      1.77 o 
  -5  -6  10       34.36       31.42      2.94 o 
  -4  -6  10       60.22       64.88      4.69 o 
  -3  -6  10       75.73       73.09      5.11 o 
  -2  -6  10        0.85        1.55      1.55 o 
  -1  -6  10        2.51        1.55      1.55 o 
   0  -6  10      223.60      256.89     11.33 o 
   1  -6  10       50.59       53.52      3.99 o 
   2  -6  10       12.57       13.25      1.89 o 
   3  -6  10        4.34        5.32      1.82 o 
   4  -6  10       45.52       40.27      3.40 o 
   5  -6  10        4.33        4.74      1.71 o 
  -7  -5  10       19.90       17.13      2.45 o 
  -6  -5  10      264.60      259.20     16.26 o 
  -5  -5  10       20.97       16.80      2.25 o 
  -4  -5  10      112.27      110.11      7.21 o 
  -3  -5  10      115.76      108.39      7.07 o 
  -2  -5  10      284.73      273.84     16.91 o 
  -1  -5  10       34.59       36.30      2.90 o 
   0  -5  10       35.42       42.82      2.41 o 
   1  -5  10       81.92       85.18      5.79 o 
   2  -5  10        0.47        2.70      1.22 o 
   3  -5  10       43.56       46.49      3.57 o 
   4  -5  10      100.49       97.85      6.75 o 
   5  -5  10       28.60       23.84      2.59 o 
   6  -5  10        3.41        1.83      1.83 o 
  -7  -4  10        5.70        7.52      1.87 o 
  -6  -4  10       50.02       51.51      4.03 o 
  -5  -4  10      317.36      323.83     19.99 o 
  -4  -4  10       35.10       30.19      2.68 o 
  -3  -4  10      174.32      166.95     10.50 o 
  -2  -4  10        0.38        1.26      1.26 o 
  -1  -4  10       31.53       29.05      2.51 o 
   0  -4  10      237.77      261.42     11.44 o 
   1  -4  10      552.72      595.36     36.16 o 
   2  -4  10        1.03        1.26      1.26 o 
   3  -4  10        6.75        7.47      1.51 o 
   4  -4  10      219.17      207.27     13.07 o 
   5  -4  10      164.82      163.35     10.53 o 
   6  -4  10        2.99        3.65      1.61 o 
   7  -4  10        4.56        1.79      1.79 o 
  -7  -3  10        1.07        1.76      1.76 o 
  -6  -3  10       61.54       63.14      4.63 o 
  -5  -3  10       34.67       32.23      2.96 o 
  -4  -3  10      154.29      137.79      8.84 o 
  -3  -3  10       78.58       75.50      5.09 o 
  -2  -3  10      190.15      190.63     11.86 o 
  -1  -3  10       37.46       37.82      2.85 o 
   0  -3  10       34.50       36.97      2.01 o 
   1  -3  10      517.56      537.12     32.63 o 
   2  -3  10      367.41      371.33     22.69 o 
   3  -3  10        1.06        1.27      1.27 o 
   4  -3  10        4.86        1.39      1.39 o 
   5  -3  10       54.85       47.46      3.68 o 
   6  -3  10       20.87       24.82      2.28 o 
   7  -3  10        8.43       12.16      1.99 o 
  -7  -2  10       15.29       13.03      2.17 o 
  -6  -2  10       54.54       54.45      4.15 o 
  -5  -2  10      505.43      474.16     28.98 o 
  -4  -2  10      478.12      424.06     25.90 o 
  -3  -2  10      180.19      155.84      9.80 o 
  -2  -2  10      173.28      179.25     11.14 o 
  -1  -2  10      413.11      420.57     25.58 o 
   0  -2  10        5.68        5.26      0.91 o 
   1  -2  10       34.61       31.48      2.56 o 
   2  -2  10       13.30       11.86      1.65 o 
   3  -2  10        4.32        6.48      1.24 o 
   4  -2  10        4.32        4.53      1.27 o 
   5  -2  10      247.76      239.41     14.91 o 
   6  -2  10        1.22        1.53      1.53 o 
   7  -2  10        0.44        1.72      1.72 o 
   8  -2  10      100.85       94.57      6.55 o 
  -7  -1  10       55.94       56.95      4.48 o 
  -6  -1  10       25.68       26.03      2.68 o 
  -5  -1  10       86.21       78.82      5.44 o 
  -4  -1  10      326.29      294.58     18.17 o 
  -3  -1  10      200.66      183.66     11.45 o 
  -2  -1  10       88.92       94.21      6.07 o 
  -1  -1  10       28.27       24.23      2.18 o 
   0  -1  10      387.86      422.48     18.15 o 
   1  -1  10        5.28        4.60      1.21 o 
   2  -1  10      855.25      898.04     54.23 o 
   3  -1  10        3.06        2.86      1.25 o 
   4  -1  10        4.14        7.62      1.24 o 
   5  -1  10      143.57      141.90      9.04 o 
   6  -1  10      401.54      391.83     24.01 o 
   7  -1  10        0.43        1.57      1.57 o 
   8  -1  10        0.50        1.71      1.71 o 
  -7   0  10       30.52       35.17      3.28 o 
  -6   0  10       91.10       89.49      6.27 o 
  -5   0  10       87.49       80.53      5.61 o 
  -4   0  10      102.74       96.65      6.49 o 
  -3   0  10        3.86        1.26      1.26 o 
  -2   0  10        6.34       11.45      1.55 o 
  -1   0  10      467.09      473.13     28.73 o 
   0   0  10      469.30      452.21     19.44 o 
   1   0  10       22.83       18.86      1.88 o 
   2   0  10      300.07      292.77     17.90 o 
   3   0  10     1399.00     1366.77     82.35 o 
   4   0  10        9.97        8.42      1.41 o 
   5   0  10        2.37        1.27      1.27 o 
   6   0  10       67.33       58.64      4.23 o 
   7   0  10       98.48       99.52      6.65 o 
   8   0  10        0.06        1.70      1.70 o 
   9   0  10       21.25       23.45      2.69 o 
  -7   1  10       36.09       31.97      3.20 o 
  -6   1  10        1.51        1.74      1.74 o 
  -5   1  10       22.84       20.52      2.36 o 
  -4   1  10      706.98      653.29     39.71 o 
  -3   1  10      707.52      669.04     40.58 o 
  -2   1  10      114.67      111.67      7.18 o 
  -1   1  10       49.53       49.81      3.57 o 
   0   1  10      706.77      794.87     33.94 o 
   1   1  10       34.98       39.62      2.85 o 
   2   1  10       18.36       22.35      1.94 o 
   3   1  10        0.72        1.14      1.14 o 
   4   1  10      282.40      293.39     17.96 o 
   5   1  10       14.06       13.37      1.50 o 
   6   1  10      122.42      130.30      8.32 o 
   7   1  10        0.85        1.53      1.53 o 
   8   1  10        7.41        8.01      1.59 o 
   9   1  10       40.52       41.04      3.38 o 
  -6   2  10       81.31       80.78      5.79 o 
  -5   2  10        0.08        1.61      1.61 o 
  -4   2  10        3.33        1.55      1.55 o 
  -3   2  10      539.31      526.75     32.09 o 
  -2   2  10      376.35      374.71     22.92 o 
  -1   2  10       38.64       41.97      3.15 o 
   0   2  10       67.56       70.95      3.34 o 
   1   2  10      369.28      397.93     24.21 o 
   2   2  10       89.33       91.88      5.91 o 
   3   2  10      379.10      384.61     23.42 o 
   4   2  10      226.30      213.16     13.19 o 
   5   2  10        0.03        1.27      1.27 o 
   6   2  10       48.73       46.53      3.43 o 
   7   2  10      324.66      317.05     19.55 o 
   8   2  10       10.87       13.17      1.80 o 
   9   2  10        3.27        5.34      1.60 o 
  -6   3  10       47.55       48.48      4.17 o 
  -5   3  10      102.25      106.09      7.20 o 
  -4   3  10        0.27        1.55      1.55 o 
  -3   3  10      153.36      148.75      9.58 o 
  -2   3  10        2.58        1.26      1.26 o 
  -1   3  10      126.74      128.12      8.15 o 
   0   3  10       55.79       60.11      2.91 o 
   1   3  10      255.97      273.96     16.81 o 
   2   3  10       63.61       66.68      4.47 o 
   3   3  10       55.21       64.00      4.28 o 
   4   3  10      403.07      386.94     23.60 o 
   5   3  10       68.74       72.12      4.81 o 
   6   3  10        1.72        1.39      1.39 o 
   7   3  10        0.44        1.60      1.60 o 
   8   3  10      114.23      112.72      7.50 o 
   9   3  10       17.98       18.62      2.12 o 
  -5   4  10        0.08        1.77      1.77 o 
  -4   4  10       15.71       12.85      2.14 o 
  -3   4  10      166.59      159.63     10.24 o 
  -2   4  10      783.40      804.08     48.74 o 
  -1   4  10       36.05       37.60      2.97 o 
   0   4  10       17.23       16.06      1.28 o 
   1   4  10      352.91      360.04     21.99 o 
   2   4  10      615.61      638.48     38.67 o 
   3   4  10        3.01        3.14      1.18 o 
   4   4  10       11.33       11.65      1.57 o 
   5   4  10      122.36      121.99      7.85 o 
   6   4  10       28.67       30.71      2.54 o 
   7   4  10      121.77      131.72      8.48 o 
   8   4  10       67.88       72.96      5.22 o 
   9   4  10        3.33        4.03      1.59 o 
  -5   5  10       97.47      100.24      7.07 o 
  -4   5  10        1.14        1.79      1.79 o 
  -3   5  10        4.01        3.59      1.72 o 
  -2   5  10       84.15       90.56      6.18 o 
  -1   5  10      258.85      275.77     17.10 o 
   0   5  10       11.31       13.08      1.28 o 
   1   5  10        2.92        1.39      1.39 o 
   2   5  10       39.71       45.78      3.38 o 
   3   5  10       26.33       22.02      2.11 o 
   4   5  10      264.28      260.23     16.09 o 
   5   5  10      209.80      202.56     12.67 o 
   6   5  10        5.86        7.55      1.54 o 
   7   5  10        6.15        5.49      1.53 o 
   8   5  10      208.88      217.01     13.71 o 
  -4   6  10      151.83      150.96     10.03 o 
  -3   6  10        1.23        1.79      1.79 o 
  -2   6  10      149.59      147.80      9.58 o 
  -1   6  10       32.39       31.59      2.91 o 
   0   6  10       55.21       55.23      2.87 o 
   1   6  10      147.27      147.55      9.40 o 
   2   6  10      130.93      136.63      8.75 o 
   3   6  10        8.39        6.11      1.67 o 
   4   6  10       23.75       24.84      2.35 o 
   5   6  10      332.21      330.09     20.36 o 
   6   6  10      103.36      106.44      7.04 o 
   7   6  10        9.02        7.86      1.74 o 
   8   6  10        0.40        1.82      1.82 o 
  -3   7  10       51.00       51.14      4.35 o 
  -2   7  10       13.96       14.78      2.25 o 
  -1   7  10      277.75      301.58     18.78 o 
   0   7  10       52.79       67.56      3.42 o 
   1   7  10        0.07        1.62      1.62 o 
   2   7  10      239.17      234.26     14.63 o 
   3   7  10      179.27      187.60     11.85 o 
   4   7  10       60.24       56.52      4.22 o 
   5   7  10        5.70        5.95      1.65 o 
   6   7  10       35.70       36.16      3.16 o 
   7   7  10       45.90       45.39      3.61 o 
  -1   8  10       18.14       23.10      2.65 o 
   0   8  10      101.22      119.38      5.64 o 
   1   8  10       30.60       24.05      2.64 o 
   2   8  10        2.12        1.78      1.78 o 
   3   8  10       14.84       13.72      2.04 o 
   4   8  10       10.86       12.89      1.93 o 
   5   8  10        9.09       11.27      1.89 o 
   6   8  10      158.54      166.44     10.77 o 
   7   8  10        2.56        1.54      1.54 o 
   1   9  10       17.62       15.90      2.36 o 
   2   9  10        0.14        1.90      1.90 o 
   3   9  10       92.07       91.77      6.44 o 
   4   9  10        6.57        5.52      1.91 o 
   5   9  10        4.17        3.61      1.76 o 
  -4  -8  11       47.91       44.03      3.99 o 
  -3  -8  11        6.25        1.89      1.89 o 
  -2  -8  11       30.88       34.33      3.29 o 
  -1  -8  11      142.61      146.29      9.71 o 
   0  -8  11        2.70        4.49      1.41 o 
   1  -8  11        0.15        1.88      1.88 o 
  -5  -7  11        6.34        9.40      2.10 o 
  -4  -7  11       92.27       90.32      6.36 o 
  -3  -7  11       54.34       56.22      4.24 o 
  -2  -7  11        5.70        5.48      1.88 o 
  -1  -7  11       45.90       43.43      3.68 o 
   0  -7  11       68.26       72.05      3.69 o 
   1  -7  11        1.00        1.77      1.77 o 
   2  -7  11       21.91       29.07      2.77 o 
   3  -7  11        7.19        6.63      2.10 o 
  -6  -6  11       71.12       74.99      5.41 o 
  -5  -6  11       20.10       20.07      2.45 o 
  -4  -6  11        5.43        7.27      1.78 o 
  -3  -6  11       24.05       28.39      2.60 o 
  -2  -6  11       10.48        9.87      1.79 o 
  -1  -6  11       99.58       96.98      6.61 o 
   0  -6  11       14.92       16.01      1.66 o 
   1  -6  11       17.29       17.94      2.20 o 
   2  -6  11       28.55       31.93      2.91 o 
   3  -6  11      179.21      185.60     11.91 o 
   4  -6  11        6.97        7.95      1.96 o 
  -6  -5  11        3.01        7.55      1.96 o 
  -5  -5  11       66.66       64.95      4.78 o 
  -4  -5  11      169.94      154.06      9.93 o 
  -3  -5  11      147.11      138.82      9.01 o 
  -2  -5  11       14.44       19.28      2.06 o 
  -1  -5  11        9.15        7.11      1.74 o 
   0  -5  11      540.28      590.76     25.46 o 
   1  -5  11       23.48       25.67      2.52 o 
   2  -5  11        2.93        1.55      1.55 o 
   3  -5  11       48.27       49.51      3.92 o 
   4  -5  11      190.81      182.48     11.71 o 
   5  -5  11        3.20        1.74      1.74 o 
  -7  -4  11       24.06       20.54      2.68 o 
  -6  -4  11       84.30       87.20      6.12 o 
  -5  -4  11       19.05       18.21      2.29 o 
  -4  -4  11       16.52       17.83      2.19 o 
  -3  -4  11      290.54      281.35     17.42 o 
  -2  -4  11      272.35      274.09     16.93 o 
  -1  -4  11       15.15       14.57      1.83 o 
   0  -4  11       32.21       34.34      2.07 o 
   1  -4  11      349.73      353.74     21.74 o 
   2  -4  11        0.28        1.39      1.39 o 
   3  -4  11       42.58       44.76      3.51 o 
   4  -4  11       44.49       47.02      3.89 o 
   5  -4  11       26.95       22.08      2.58 o 
   6  -4  11        0.36        1.72      1.72 o 
  -7  -3  11        0.02        1.84      1.84 o 
  -6  -3  11      101.37      100.52      6.89 o 
  -5  -3  11      147.57      142.98      9.28 o 
  -4  -3  11        0.54        1.55      1.55 o 
  -3  -3  11      100.21       90.35      6.03 o 
  -2  -3  11       25.15       24.66      2.30 o 
  -1  -3  11       35.67       34.38      2.75 o 
   0  -3  11       93.45       92.66      4.34 o 
   1  -3  11      145.59      151.32      9.63 o 
   2  -3  11       88.83       86.53      5.79 o 
   3  -3  11       58.57       55.32      3.99 o 
   4  -3  11      255.26      247.30     15.42 o 
   5  -3  11      121.85      125.29      8.20 o 
   6  -3  11        1.26        1.72      1.72 o 
   7  -3  11        9.28       10.21      1.89 o 
  -7  -2  11        0.11        1.84      1.84 o 
  -6  -2  11       26.20       25.57      2.73 o 
  -5  -2  11       22.97       24.63      2.46 o 
  -4  -2  11       81.92       69.99      4.94 o 
  -3  -2  11       93.68       81.81      5.52 o 
  -2  -2  11      265.90      254.75     15.72 o 
  -1  -2  11        1.85        3.48      1.26 o 
   0  -2  11       38.77       41.06      2.18 o 
   1  -2  11      567.41      613.36     37.21 o 
   2  -2  11      254.22      242.43     15.00 o 
   3  -2  11       33.59       34.69      2.73 o 
   4  -2  11       16.43       10.96      1.72 o 
   5  -2  11       83.94       75.85      5.28 o 
   6  -2  11       18.28       13.39      1.93 o 
   7  -2  11       21.24       20.56      2.37 o 
  -7  -1  11       19.97       22.77      2.75 o 
  -6  -1  11        0.19        1.74      1.74 o 
  -5  -1  11      191.61      181.22     11.54 o 
  -4  -1  11       89.22       77.38      5.33 o 
  -3  -1  11        8.48        9.00      1.68 o 
  -2  -1  11      188.17      175.66     11.01 o 
  -1  -1  11      463.08      453.19     27.57 o 
   0  -1  11       61.61       70.50      3.38 o 
   1  -1  11       38.02       33.45      2.70 o 
   2  -1  11      193.36      198.87     12.40 o 
   3  -1  11      209.73      192.10     12.00 o 
   4  -1  11       53.27       47.84      3.48 o 
   5  -1  11      194.01      195.63     12.30 o 
   6  -1  11       10.27       10.84      1.80 o 
   7  -1  11        3.79        1.71      1.71 o 
   8  -1  11       98.87       88.43      6.21 o 
  -7   0  11       32.90       30.51      3.14 o 
  -6   0  11        2.83        1.73      1.73 o 
  -5   0  11        5.45        5.03      1.76 o 
  -4   0  11      285.78      278.99     17.36 o 
  -3   0  11      102.91      108.21      7.07 o 
  -2   0  11      291.90      275.71     17.01 o 
  -1   0  11        5.28        5.56      1.56 o 
   0   0  11      247.38      238.77     10.44 o 
   1   0  11      124.21      122.71      7.78 o 
   2   0  11      345.43      350.35     21.43 o 
   3   0  11        9.03        8.19      1.57 o 
   4   0  11        6.37        5.85      1.30 o 
   5   0  11      284.47      273.61     16.92 o 
   6   0  11      329.54      332.89     20.52 o 
   7   0  11        1.97        4.76      1.43 o 
   8   0  11        0.16        1.70      1.70 o 
  -6   1  11       17.78       16.62      2.41 o 
  -5   1  11        3.02        1.60      1.60 o 
  -4   1  11        0.26        1.55      1.55 o 
  -3   1  11      136.22      138.95      8.93 o 
  -2   1  11       13.49        6.17      1.80 o 
  -1   1  11      662.93      652.71     39.60 o 
   0   1  11       77.16       82.59      3.89 o 
   1   1  11       18.94       21.54      1.94 o 
   2   1  11     1495.05     1518.35     91.44 o 
   3   1  11      678.05      644.51     39.07 o 
   4   1  11       21.19       21.36      1.93 o 
   5   1  11       59.20       57.07      4.01 o 
   6   1  11      106.70       93.70      6.31 o 
   7   1  11       84.78       82.78      5.66 o 
   8   1  11        2.75        1.71      1.71 o 
  -6   2  11       24.62       23.85      2.88 o 
  -5   2  11        3.45        4.34      1.95 o 
  -4   2  11      192.71      174.58     11.17 o 
  -3   2  11      141.75      133.68      8.73 o 
  -2   2  11        1.17        1.39      1.39 o 
  -1   2  11       54.25       55.44      4.00 o 
   0   2  11      196.73      209.91      9.21 o 
   1   2  11       80.52       83.99      5.52 o 
   2   2  11       10.43        9.90      1.59 o 
   3   2  11      213.97      208.21     12.89 o 
   4   2  11      197.04      184.66     11.52 o 
   5   2  11        1.11        2.63      1.18 o 
   6   2  11       96.08      103.15      6.76 o 
   7   2  11        0.48        1.59      1.59 o 
   8   2  11        3.52        6.06      1.59 o 
  -5   3  11        3.61        1.77      1.77 o 
  -4   3  11       13.90        9.45      2.01 o 
  -3   3  11      361.30      379.25     23.35 o 
  -2   3  11      368.89      373.16     22.93 o 
  -1   3  11        8.63       11.17      1.78 o 
   0   3  11       24.81       24.21      1.62 o 
   1   3  11      199.73      213.48     13.23 o 
   2   3  11       48.72       48.67      3.46 o 
   3   3  11      379.81      358.64     21.91 o 
   4   3  11        8.66        4.85      1.49 o 
   5   3  11       30.95       29.87      2.48 o 
   6   3  11       74.11       69.33      4.83 o 
   7   3  11      347.89      355.82     21.91 o 
   8   3  11       14.53       13.02      2.07 o 
  -5   4  11       59.13       56.62      4.63 o 
  -4   4  11        5.17        4.72      1.95 o 
  -3   4  11       15.30       14.67      2.12 o 
  -2   4  11       44.84       48.87      3.86 o 
  -1   4  11       18.38       20.33      2.33 o 
   0   4  11      351.32      373.83     16.21 o 
   1   4  11       33.39       38.12      2.96 o 
   2   4  11        8.47        6.26      1.47 o 
   3   4  11      149.35      145.28      9.18 o 
   4   4  11      487.06      473.72     28.88 o 
   5   4  11       66.67       67.86      4.70 o 
   6   4  11        0.06        1.61      1.61 o 
   7   4  11        3.13        1.73      1.73 o 
   8   4  11      153.27      156.55     10.13 o 
  -4   5  11        5.20        3.99      1.94 o 
  -3   5  11       35.72       36.23      3.27 o 
  -2   5  11      210.62      213.12     13.46 o 
  -1   5  11        4.39        3.89      1.79 o 
   0   5  11        0.13        1.55      1.55 o 
   1   5  11      349.31      363.63     22.35 o 
   2   5  11      118.36      116.60      7.56 o 
   3   5  11        4.14        4.97      1.47 o 
   4   5  11       85.44       82.52      5.64 o 
   5   5  11      306.66      306.31     18.92 o 
   6   5  11       21.33       23.19      2.27 o 
   7   5  11       20.39       24.70      2.40 o 
   8   5  11       21.88       24.06      2.60 o 
  -3   6  11        0.06        1.89      1.89 o 
  -2   6  11      105.88      111.13      7.52 o 
  -1   6  11      243.48      264.55     16.55 o 
   0   6  11        6.88        7.89      1.31 o 
   1   6  11       12.51       12.67      1.96 o 
   2   6  11      154.77      158.76     10.10 o 
   3   6  11        3.94        5.66      1.48 o 
   4   6  11      231.77      210.77     13.24 o 
   5   6  11       18.56       14.97      2.24 o 
   6   6  11       30.00       28.70      2.71 o 
   7   6  11       15.62       12.02      2.00 o 
   8   6  11       45.53       47.81      3.88 o 
  -2   7  11        0.15        1.89      1.89 o 
  -1   7  11       18.72       20.92      2.79 o 
   0   7  11       48.80       53.80      2.99 o 
   1   7  11       36.38       38.61      3.27 o 
   2   7  11       10.22       11.45      1.97 o 
   3   7  11        3.88        1.77      1.77 o 
   4   7  11        6.79        7.28      1.71 o 
   5   7  11      144.40      146.43      9.51 o 
   6   7  11       94.41       90.14      6.25 o 
   7   7  11        1.02        1.83      1.83 o 
   0   8  11       28.74       29.04      2.19 o 
   1   8  11        0.85        1.79      1.79 o 
   2   8  11       62.71       63.78      4.74 o 
   3   8  11       76.30       71.01      5.22 o 
   4   8  11        6.61        5.11      1.65 o 
   5   8  11        0.42        1.87      1.87 o 
   6   8  11       46.25       48.24      3.92 o 
  -4  -7  12        2.10        1.87      1.87 o 
  -3  -7  12        0.74        1.89      1.89 o 
  -2  -7  12       40.57       45.80      3.91 o 
  -1  -7  12      106.42      111.40      7.69 o 
   0  -7  12        0.04        1.78      1.78 o 
   1  -7  12        1.17        1.78      1.78 o 
   2  -7  12       24.67       23.54      2.93 o 
  -5  -6  12        6.35        6.40      1.91 o 
  -4  -6  12       85.86       76.69      5.57 o 
  -3  -6  12       16.25       10.58      2.19 o 
  -2  -6  12       22.59       22.57      2.53 o 
  -1  -6  12       16.38       15.99      2.33 o 
   0  -6  12      135.95      146.45      6.76 o 
   1  -6  12       25.39       27.30      2.76 o 
   2  -6  12       10.58       15.95      2.23 o 
   3  -6  12        0.89        4.48      1.89 o 
   4  -6  12        5.96        1.70      1.70 o 
  -6  -5  12       41.14       40.74      3.60 o 
  -5  -5  12        0.97        1.77      1.77 o 
  -4  -5  12       12.84       12.74      2.16 o 
  -3  -5  12      135.32      129.41      8.50 o 
  -2  -5  12        7.49        7.30      1.80 o 
  -1  -5  12      173.87      182.95     11.63 o 
   0  -5  12       17.68       21.47      1.84 o 
   1  -5  12       52.42       55.12      4.22 o 
   2  -5  12      147.34      150.57      9.79 o 
   3  -5  12      198.64      212.18     13.53 o 
   4  -5  12        5.22        1.76      1.76 o 
   5  -5  12        1.11        1.82      1.82 o 
  -6  -4  12       11.18       12.22      2.27 o 
  -5  -4  12        2.15        4.52      1.72 o 
  -4  -4  12      122.02      110.61      7.39 o 
  -3  -4  12       32.26       31.52      2.94 o 
  -2  -4  12       13.42       11.47      2.02 o 
  -1  -4  12        7.54        7.22      1.70 o 
   0  -4  12      249.47      285.82     12.55 o 
   1  -4  12       61.35       65.38      4.72 o 
   2  -4  12       17.15       14.83      2.01 o 
   3  -4  12      116.47      116.19      7.75 o 
   4  -4  12      256.84      250.45     15.76 o 
   5  -4  12        3.16        1.74      1.74 o 
   6  -4  12        1.43        1.80      1.80 o 
  -6  -3  12       28.40       30.05      2.97 o 
  -5  -3  12        2.63        1.76      1.76 o 
  -4  -3  12       11.11       13.59      2.01 o 
  -3  -3  12      401.76      380.75     23.39 o 
  -2  -3  12      195.16      186.86     11.79 o 
  -1  -3  12        8.36        6.35      1.65 o 
   0  -3  12       70.91       77.51      3.76 o 
   1  -3  12      236.01      253.47     15.77 o 
   2  -3  12        0.36        1.39      1.39 o 
   3  -3  12       32.17       33.28      2.88 o 
   4  -3  12        4.78        8.43      1.97 o 
   5  -3  12       10.95        8.82      1.87 o 
   6  -3  12        8.27        6.32      1.88 o 
  -6  -2  12       83.52       80.59      5.81 o 
  -5  -2  12       72.80       67.50      4.93 o 
  -4  -2  12        0.55        1.61      1.61 o 
  -3  -2  12        7.27        5.56      1.78 o 
  -2  -2  12      235.34      219.81     13.70 o 
  -1  -2  12       88.17       81.50      5.49 o 
   0  -2  12      137.71      141.85      6.40 o 
   1  -2  12        0.50        1.39      1.39 o 
   2  -2  12       95.89      100.20      6.60 o 
   3  -2  12       21.00       22.91      2.14 o 
   4  -2  12      142.50      139.30      9.00 o 
   5  -2  12       61.93       63.12      4.58 o 
   6  -2  12        0.08        1.71      1.71 o 
   7  -2  12        3.54        1.79      1.79 o 
  -6  -1  12        0.05        1.74      1.74 o 
  -5  -1  12       11.94       11.51      2.20 o 
  -4  -1  12       29.61       30.10      2.83 o 
  -3  -1  12       35.75       31.33      2.82 o 
  -2  -1  12      104.26       98.29      6.49 o 
  -1  -1  12        0.67        1.39      1.39 o 
   0  -1  12       91.76       90.80      4.25 o 
   1  -1  12      312.61      328.66     20.21 o 
   2  -1  12      220.75      219.99     13.70 o 
   3  -1  12       53.31       49.13      3.59 o 
   4  -1  12       18.96       16.85      2.02 o 
   5  -1  12      270.44      247.57     15.48 o 
   6  -1  12       15.17       17.27      2.00 o 
   7  -1  12        8.43       10.37      1.76 o 
  -6   0  12        1.03        1.84      1.84 o 
  -5   0  12       34.00       29.42      2.99 o 
  -4   0  12       13.06       13.45      2.01 o 
  -3   0  12        1.87        1.55      1.55 o 
  -2   0  12      352.70      326.41     20.13 o 
  -1   0  12      597.34      569.84     34.67 o 
   0   0  12       15.16       14.23      1.32 o 
   1   0  12        6.29        7.57      1.42 o 
   2   0  12      477.84      463.68     28.26 o 
   3   0  12      137.17      128.20      8.20 o 
   4   0  12       34.64       29.29      2.52 o 
   5   0  12       12.29       13.11      2.02 o 
   6   0  12       78.66       68.32      4.87 o 
   7   0  12        0.02        1.72      1.72 o 
   8   0  12       12.04       13.40      2.01 o 
  -6   1  12        0.24        1.83      1.83 o 
  -5   1  12       58.71       58.07      4.53 o 
  -4   1  12      119.08      115.44      7.70 o 
  -3   1  12        0.29        1.55      1.55 o 
  -2   1  12       15.45       10.87      2.05 o 
  -1   1  12      172.61      171.14     10.88 o 
   0   1  12      124.70      137.88      6.21 o 
   1   1  12       67.02       61.63      4.23 o 
   2   1  12       54.64       54.73      3.95 o 
   3   1  12       91.48       84.44      5.63 o 
   4   1  12        4.20        4.78      1.33 o 
   5   1  12      123.88      117.40      7.67 o 
   6   1  12      177.66      178.53     11.36 o 
   7   1  12        0.01        1.71      1.71 o 
   8   1  12       11.93        9.98      1.87 o 
  -5   2  12        0.78        1.76      1.76 o 
  -4   2  12       19.88       21.91      2.58 o 
  -3   2  12      118.43      125.35      8.23 o 
  -2   2  12       14.20       11.92      2.08 o 
  -1   2  12      122.49      125.88      8.19 o 
   0   2  12        0.74        1.39      1.39 o 
   1   2  12       57.90       56.36      3.96 o 
   2   2  12      139.62      134.83      8.61 o 
   3   2  12      290.42      283.32     17.46 o 
   4   2  12       16.42       15.49      1.78 o 
   5   2  12       13.23       17.67      1.89 o 
   6   2  12       95.37       90.73      6.17 o 
   7   2  12       76.50       74.84      5.23 o 
   8   2  12        2.08        3.55      1.57 o 
  -5   3  12        0.22        1.85      1.85 o 
  -4   3  12       24.03       21.32      2.70 o 
  -3   3  12       60.60       58.67      4.53 o 
  -2   3  12       12.28       16.29      2.29 o 
  -1   3  12      173.27      181.47     11.52 o 
   0   3  12      540.03      588.53     25.33 o 
   1   3  12       42.88       46.52      3.43 o 
   2   3  12       20.54       22.58      2.08 o 
   3   3  12      120.53      115.48      7.47 o 
   4   3  12      200.16      187.59     11.80 o 
   5   3  12        8.96        5.46      1.51 o 
   6   3  12       26.94       26.17      2.50 o 
   7   3  12        0.61        1.71      1.71 o 
   8   3  12        9.73       10.14      1.82 o 
  -4   4  12       29.80       29.94      3.03 o 
  -3   4  12       32.52       37.02      3.32 o 
  -2   4  12       96.55      104.93      7.12 o 
  -1   4  12       16.73       15.28      2.27 o 
   0   4  12       53.59       61.62      3.22 o 
   1   4  12      307.58      322.81     19.90 o 
   2   4  12       26.12       23.57      2.33 o 
   3   4  12       28.72       30.48      2.64 o 
   4   4  12       29.18       25.58      2.54 o 
   5   4  12       50.04       46.31      3.54 o 
   6   4  12       26.88       29.58      2.65 o 
   7   4  12      147.77      156.51     10.14 o 
   8   4  12       12.46       15.60      2.17 o 
  -3   5  12       21.35       23.65      2.70 o 
  -2   5  12       24.84       29.11      2.88 o 
  -1   5  12        5.73        7.17      1.89 o 
   0   5  12      239.16      248.92     11.05 o 
   1   5  12       95.01       97.70      6.63 o 
   2   5  12       11.97       12.99      1.91 o 
   3   5  12       75.66       74.81      5.15 o 
   4   5  12      421.18      397.25     24.42 o 
   5   5  12        3.87        3.61      1.71 o 
   6   5  12        2.64        3.56      1.54 o 
   7   5  12       71.61       69.47      5.04 o 
  -2   6  12        5.54        1.89      1.89 o 
  -1   6  12       22.43       29.18      2.90 o 
   0   6  12        4.14        7.35      1.37 o 
   1   6  12      276.45      292.66     18.25 o 
   2   6  12       48.06       49.82      3.86 o 
   3   6  12        5.43        6.27      1.65 o 
   4   6  12       59.35       57.32      4.34 o 
   5   6  12      267.51      255.01     15.98 o 
   6   6  12        6.20        4.87      1.70 o 
   7   6  12        0.19        1.82      1.82 o 
  -1   7  12       85.04       89.70      6.40 o 
   0   7  12        0.01        1.79      1.79 o 
   1   7  12       14.38       15.63      2.28 o 
   2   7  12      154.84      154.62     10.10 o 
   3   7  12       22.66       19.55      2.39 o 
   4   7  12        3.15        7.07      1.51 o 
   5   7  12        2.82        1.76      1.76 o 
   6   7  12       25.62       27.40      2.76 o 
   2   8  12       30.50       29.18      3.10 o 
   3   8  12       26.48       25.37      2.86 o 
   4   8  12        0.76        1.87      1.87 o 
  -2  -7  13        8.08        9.99      2.35 o 
  -1  -7  13        7.83        6.69      2.25 o 
   0  -7  13       14.09       13.98      1.70 o 
  -4  -6  13       13.29        9.65      2.16 o 
  -3  -6  13        5.79        6.41      1.90 o 
  -2  -6  13       50.68       56.12      4.41 o 
  -1  -6  13      148.30      147.18      9.75 o 
   0  -6  13        0.84        1.78      1.78 o 
   1  -6  13        2.11        1.77      1.77 o 
   2  -6  13       59.77       60.88      4.75 o 
  -5  -5  13       10.18       13.66      2.17 o 
  -4  -5  13       68.01       65.52      4.93 o 
  -3  -5  13        0.06        1.78      1.78 o 
  -2  -5  13       42.49       38.02      3.40 o 
  -1  -5  13       35.63       35.38      3.26 o 
   0  -5  13      155.59      168.39      7.72 o 
   1  -5  13        3.41        1.76      1.76 o 
   2  -5  13        0.49        1.74      1.74 o 
   3  -5  13       48.69       44.95      3.90 o 
   4  -5  13       12.03       11.13      2.06 o 
  -5  -4  13        2.64        1.85      1.85 o 
  -4  -4  13       61.07       56.29      4.43 o 
  -3  -4  13      176.90      176.88     11.36 o 
  -2  -4  13        4.77        1.61      1.61 o 
  -1  -4  13       83.46       79.46      5.61 o 
   0  -4  13        0.22        1.61      1.61 o 
   1  -4  13       60.53       59.73      4.51 o 
   2  -4  13       17.00       18.69      2.24 o 
   3  -4  13      111.11      124.50      8.32 o 
   4  -4  13        0.09        1.74      1.74 o 
   5  -4  13        1.42        1.82      1.82 o 
  -5  -3  13        2.46        1.76      1.76 o 
  -4  -3  13       39.01       34.12      3.13 o 
  -3  -3  13        2.84        1.61      1.61 o 
  -2  -3  13       32.82       29.97      2.77 o 
  -1  -3  13       31.27       34.08      2.98 o 
   0  -3  13      289.53      324.36     14.21 o 
   1  -3  13        4.37        1.54      1.54 o 
   2  -3  13        2.51        1.61      1.61 o 
   3  -3  13       86.40       89.13      6.12 o 
   4  -3  13      124.90      120.00      8.01 o 
   5  -3  13        0.22        1.73      1.73 o 
   6  -3  13        3.88        4.87      1.73 o 
  -5  -2  13       16.62       21.45      2.48 o 
  -4  -2  13       12.38       10.90      2.10 o 
  -3  -2  13      128.00      122.01      7.97 o 
  -2  -2  13       39.60       36.07      3.13 o 
  -1  -2  13       10.63        9.51      1.74 o 
   0  -2  13       26.28       25.68      1.85 o 
   1  -2  13      309.76      324.40     20.08 o 
   2  -2  13       17.58       16.86      2.02 o 
   3  -2  13        4.71        5.09      1.53 o 
   4  -2  13       16.61       12.25      1.97 o 
   5  -2  13       28.98       28.53      2.62 o 
   6  -2  13       19.74       22.30      2.41 o 
  -5  -1  13       69.39       56.56      4.53 o 
  -4  -1  13        3.33        1.76      1.76 o 
  -3  -1  13       48.22       43.58      3.54 o 
  -2  -1  13      247.85      231.46     14.48 o 
  -1  -1  13      104.85      121.89      9.75 o 
   0  -1  13       79.45       82.75      4.00 o 
   1  -1  13       90.93       97.49      6.54 o 
   2  -1  13      148.55      150.74      9.63 o 
   3  -1  13        5.06        5.00      1.49 o 
   4  -1  13      128.22      119.50      7.89 o 
   5  -1  13        7.05        7.22      1.88 o 
   6  -1  13       16.89       18.01      2.14 o 
   7  -1  13       42.66       38.12      3.44 o 
  -5   0  13       40.43       43.62      3.82 o 
  -4   0  13       48.33       48.08      3.94 o 
  -3   0  13       34.48       36.20      3.05 o 
  -2   0  13        0.17        1.55      1.55 o 
  -1   0  13       75.33       72.69      5.18 o 
   0   0  13       14.39       14.56      1.38 o 
   1   0  13      331.20      328.47     20.24 o 
   2   0  13      169.98      160.75     10.21 o 
   3   0  13        2.19        1.55      1.55 o 
   4   0  13      130.95      128.54      8.32 o 
   5   0  13      347.27      344.60     21.28 o 
   6   0  13       29.38       31.87      2.86 o 
   7   0  13        0.45        1.79      1.79 o 
  -5   1  13        4.13        5.16      2.12 o 
  -4   1  13        0.88        1.74      1.74 o 
  -3   1  13       10.67       10.93      2.06 o 
  -2   1  13      264.60      258.93     16.21 o 
  -1   1  13      177.46      175.16     11.17 o 
   0   1  13        0.88        1.39      1.39 o 
   1   1  13        1.86        2.94      1.43 o 
   2   1  13      311.03      303.83     18.73 o 
   3   1  13       49.19       43.75      3.37 o 
   4   1  13       13.43       12.79      1.73 o 
   5   1  13       30.71       26.00      2.60 o 
   6   1  13       59.26       50.56      3.91 o 
   7   1  13        0.53        1.80      1.80 o 
  -4   2  13       75.87       68.73      5.17 o 
  -3   2  13        4.97        6.83      2.01 o 
  -2   2  13        3.68        4.78      1.90 o 
  -1   2  13      379.92      410.92     25.28 o 
   0   2  13      226.72      239.83     10.61 o 
   1   2  13        4.53        5.51      1.44 o 
   2   2  13       79.84       76.23      5.22 o 
   3   2  13      141.15      125.87      8.18 o 
   4   2  13        5.96        6.57      1.53 o 
   5   2  13       55.30       57.19      4.17 o 
   6   2  13       28.47       28.53      2.74 o 
   7   2  13        0.66        1.71      1.71 o 
  -4   3  13       76.80       73.46      5.51 o 
  -3   3  13       36.86       43.32      3.68 o 
  -2   3  13        5.68        4.30      2.02 o 
  -1   3  13        3.80        5.29      2.00 o 
   0   3  13       72.62       80.32      4.02 o 
   1   3  13      104.38       97.43      6.52 o 
   2   3  13       17.02       19.20      2.16 o 
   3   3  13      177.25      172.44     10.90 o 
   4   3  13       24.65       22.01      2.29 o 
   5   3  13       16.52       15.54      1.99 o 
   6   3  13      133.34      137.34      8.95 o 
   7   3  13       32.80       32.85      3.00 o 
  -3   4  13        1.25        1.88      1.88 o 
  -2   4  13        1.86        1.76      1.76 o 
  -1   4  13       63.22       60.64      4.58 o 
   0   4  13      331.44      352.60     15.43 o 
   1   4  13       46.38       45.17      3.67 o 
   2   4  13        0.08        1.61      1.61 o 
   3   4  13       56.96       61.15      4.39 o 
   4   4  13      203.42      193.35     12.25 o 
   5   4  13        5.64        4.34      1.62 o 
   6   4  13        4.42        4.97      1.72 o 
   7   4  13       50.59       49.73      4.01 o 
  -2   5  13        0.24        1.88      1.88 o 
  -1   5  13        8.74        8.48      2.00 o 
   0   5  13       74.47       82.35      4.14 o 
   1   5  13      250.48      267.56     16.70 o 
   2   5  13        1.31        1.61      1.61 o 
   3   5  13       36.08       39.72      3.26 o 
   4   5  13       25.02       23.62      2.54 o 
   5   5  13       49.92       47.61      3.76 o 
   6   5  13       37.69       38.47      3.29 o 
  -1   6  13        8.26       12.68      2.23 o 
   0   6  13       27.90       28.68      2.14 o 
   1   6  13        2.76        1.79      1.79 o 
   2   6  13       59.02       62.07      4.62 o 
   3   6  13       43.24       46.41      3.71 o 
   4   6  13      104.14      106.03      7.16 o 
   5   6  13        0.77        1.74      1.74 o 
   6   6  13       10.69       10.78      2.05 o 
   1   7  13      100.05       99.69      6.94 o 
   2   7  13       38.67       34.56      3.28 o 
   3   7  13       11.58        9.11      2.04 o 
   4   7  13        9.02        7.92      1.96 o 
  -2  -6  14        0.90        1.50      1.50 o 
  -1  -6  14       30.05       28.19      3.06 o 
   0  -6  14       14.20       15.40      1.68 o 
  -3  -5  14       30.21       31.29      3.04 o 
  -2  -5  14       47.98       49.25      4.03 o 
  -1  -5  14       97.00       95.99      6.78 o 
   0  -5  14        5.06        9.56      1.53 o 
   1  -5  14        0.47        3.88      1.74 o 
   2  -5  14       73.50       75.83      5.63 o 
   3  -5  14       46.98       48.55      4.14 o 
  -4  -4  14       57.12       51.53      4.28 o 
  -3  -4  14        0.87        1.77      1.77 o 
  -2  -4  14        0.13        1.78      1.78 o 
  -1  -4  14      119.15      123.06      8.24 o 
   0  -4  14      121.99      135.15      6.35 o 
   1  -4  14        0.06        1.74      1.74 o 
   2  -4  14        2.96        3.92      1.73 o 
   3  -4  14       58.53       54.56      4.45 o 
   4  -4  14       17.17       16.09      2.40 o 
  -4  -3  14       93.18       83.85      6.04 o 
  -3  -3  14       78.70       73.61      5.35 o 
  -2  -3  14       17.16       19.30      2.37 o 
  -1  -3  14        0.09        1.76      1.76 o 
   0  -3  14       48.51       51.70      2.92 o 
   1  -3  14       57.75       64.13      4.77 o 
   2  -3  14        1.93        1.74      1.74 o 
   3  -3  14       11.14       19.61      2.27 o 
   4  -3  14        3.05        3.92      1.87 o 
   5  -3  14        8.17        9.56      1.90 o 
  -4  -2  14       60.01       57.42      4.37 o 
  -3  -2  14       39.44       37.70      3.33 o 
  -2  -2  14       19.14       18.82      2.24 o 
  -1  -2  14       32.33       28.54      2.74 o 
   0  -2  14      178.18      199.22      8.94 o 
   1  -2  14        1.13        1.61      1.61 o 
   2  -2  14        5.28        1.60      1.60 o 
   3  -2  14       26.68       29.56      2.81 o 
   4  -2  14       77.76       81.57      5.75 o 
   5  -2  14        4.60        4.25      1.66 o 
  -4  -1  14        1.10        6.00      1.79 o 
  -3  -1  14       93.82       81.87      5.78 o 
  -2  -1  14        0.63        1.60      1.60 o 
  -1  -1  14        0.40        1.61      1.61 o 
   0  -1  14       50.41       59.36      3.14 o 
   1  -1  14      285.43      291.58     18.15 o 
   2  -1  14       19.11       19.67      2.23 o 
   3  -1  14        3.75        6.99      1.50 o 
   4  -1  14       39.50       34.04      3.14 o 
   5  -1  14       91.41       91.90      6.37 o 
   6  -1  14       24.70       26.04      2.56 o 
  -4   0  14        0.05        1.76      1.76 o 
  -3   0  14        6.63        4.89      2.11 o 
  -2   0  14      181.99      179.80     11.54 o 
  -1   0  14       72.90       69.47      5.05 o 
   0   0  14       13.97       13.57      1.45 o 
   1   0  14        4.55        5.27      1.77 o 
   2   0  14      123.57      124.84      8.13 o 
   3   0  14        8.23        8.71      1.60 o 
   4   0  14       24.21       25.64      2.54 o 
   5   0  14        0.02        1.72      1.72 o 
   6   0  14        2.63        1.82      1.82 o 
  -4   1  14        9.90        7.63      2.27 o 
  -3   1  14       41.47       36.01      3.34 o 
  -2   1  14        2.70        1.76      1.76 o 
  -1   1  14       73.86       77.77      5.61 o 
   0   1  14        3.51        6.60      1.44 o 
   1   1  14      172.50      178.07     11.29 o 
   2   1  14       56.42       53.13      3.97 o 
   3   1  14       23.74       23.16      2.34 o 
   4   1  14      109.57      102.21      6.84 o 
   5   1  14      124.66      126.68      8.37 o 
   6   1  14        7.07        7.62      1.79 o 
  -4   2  14       51.58       51.43      4.39 o 
  -3   2  14        0.83        1.77      1.77 o 
  -2   2  14      105.90       98.35      6.93 o 
  -1   2  14       13.38       13.31      2.50 o 
   0   2  14        1.36        1.61      1.61 o 
   1   2  14       68.37       67.50      4.87 o 
   2   2  14      145.96      152.07      9.73 o 
   3   2  14       83.35       73.06      5.14 o 
   4   2  14        1.29        1.74      1.74 o 
   5   2  14       35.55       35.71      3.09 o 
   6   2  14       58.96       60.58      4.48 o 
  -3   3  14        0.39        1.87      1.87 o 
  -2   3  14        0.64        4.43      1.91 o 
  -1   3  14      137.44      146.96      9.65 o 
   0   3  14      148.16      153.61      7.09 o 
   1   3  14        0.10        1.61      1.61 o 
   2   3  14        0.05        1.60      1.60 o 
   3   3  14       49.91       55.61      4.12 o 
   4   3  14       48.78       43.60      3.51 o 
   5   3  14        8.40        9.41      1.74 o 
   6   3  14        0.88        1.82      1.82 o 
  -2   4  14        0.56        5.04      1.82 o 
  -1   4  14        1.29        1.78      1.78 o 
   0   4  14       36.56       44.02      2.62 o 
   1   4  14       36.89       39.66      3.43 o 
   2   4  14      100.22       99.54      6.76 o 
   3   4  14       62.72       63.22      4.65 o 
   4   4  14        1.72        1.73      1.73 o 
   5   4  14       10.60       13.60      1.90 o 
   6   4  14      105.40      114.39      7.68 o 
  -1   5  14       26.48       24.88      2.97 o 
   0   5  14       37.00       40.85      2.53 o 
   1   5  14       13.61       10.96      2.17 o 
   2   5  14        1.16        6.64      1.73 o 
   3   5  14      155.87      159.11     10.34 o 
   4   5  14       86.78       87.92      6.04 o 
   5   5  14        0.46        1.84      1.84 o 
   1   6  14       69.11       80.72      5.85 o 
   2   6  14        2.35        1.87      1.87 o 
   3   6  14       14.94       11.25      2.13 o 
   4   6  14       33.92       29.08      3.04 o 
  -2  -4  15       13.03       10.07      2.27 o 
  -1  -4  15        7.37        6.23      2.29 o 
   0  -4  15       12.48       14.46      1.67 o 
   1  -4  15       13.40       16.64      2.36 o 
   2  -4  15       43.48       50.32      4.19 o 
  -3  -3  15        1.80        1.85      1.85 o 
  -2  -3  15        8.89        5.72      2.14 o 
  -1  -3  15      104.04      102.32      7.12 o 
   0  -3  15       48.32       53.03      3.06 o 
   1  -3  15       15.01       11.86      2.24 o 
   2  -3  15       28.43       26.96      2.92 o 
   3  -3  15       45.17       45.03      3.85 o 
  -3  -2  15       53.28       49.81      4.07 o 
  -2  -2  15        0.01        1.77      1.77 o 
  -1  -2  15       16.31       14.74      2.31 o 
   0  -2  15       80.05       84.92      4.29 o 
   1  -2  15       33.75       34.32      3.19 o 
   2  -2  15       20.28       14.86      2.27 o 
   3  -2  15        0.26        4.47      1.62 o 
   4  -2  15       12.49        9.16      2.14 o 
  -3  -1  15       43.60       43.01      3.68 o 
  -2  -1  15       42.14       36.57      3.48 o 
  -1  -1  15        1.53        1.74      1.74 o 
   0  -1  15       16.34       17.63      1.76 o 
   1  -1  15        0.18        1.74      1.74 o 
   2  -1  15       14.08       10.09      1.96 o 
   3  -1  15       54.87       52.51      4.09 o 
   4  -1  15       82.32       74.79      5.43 o 
   5  -1  15        5.60        5.26      1.83 o 
  -3   0  15       45.21       40.96      3.67 o 
  -2   0  15        0.69        1.77      1.77 o 
  -1   0  15        7.48        7.61      2.10 o 
   0   0  15       64.87       66.94      3.49 o 
   1   0  15       98.07       99.80      6.82 o 
   2   0  15        0.68        1.74      1.74 o 
   3   0  15        0.19        1.73      1.73 o 
   4   0  15       86.31       78.75      5.61 o 
   5   0  15       74.45       79.59      5.60 o 
  -3   1  15       36.39       34.83      3.55 o 
  -2   1  15      153.55      155.28     10.22 o 
  -1   1  15        8.09        9.68      2.27 o 
   0   1  15        9.42       12.43      1.61 o 
   1   1  15      142.41      133.55      8.81 o 
   2   1  15       48.90       44.72      3.63 o 
   3   1  15        9.63        6.14      1.80 o 
   4   1  15        7.28        8.27      1.84 o 
   5   1  15        7.53        5.94      1.87 o 
  -2   2  15       15.08       15.37      2.69 o 
  -1   2  15       55.60       64.77      5.04 o 
   0   2  15        0.01        1.74      1.74 o 
   1   2  15       13.07       11.98      2.23 o 
   2   2  15       11.79       12.74      2.08 o 
   3   2  15       28.60       22.06      2.46 o 
   4   2  15        6.06        8.59      1.72 o 
   5   2  15       54.20       54.80      4.22 o 
  -2   3  15       15.74       15.87      2.56 o 
  -1   3  15        2.18        1.87      1.87 o 
   0   3  15        1.83        3.73      1.47 o 
   1   3  15       23.25       28.85      2.71 o 
   2   3  15      161.25      166.57     10.78 o 
   3   3  15        8.30        7.56      1.76 o 
   4   3  15        1.41        1.74      1.74 o 
   5   3  15       17.32       16.78      2.31 o 
  -1   4  15       61.20       68.61      5.25 o 
   0   4  15       20.81       21.38      1.87 o 
   1   4  15        6.79        7.78      1.91 o 
   2   4  15       18.88       25.96      2.63 o 
   3   4  15       96.07       98.94      6.80 o 
   4   4  15        4.74        6.72      1.64 o 
   5   4  15        4.16        1.71      1.71 o 
   1   5  15        1.68        1.85      1.85 o 
   2   5  15       16.80       16.77      2.23 o 
   3   5  15        8.29        7.95      2.07 o 
   0  -3  16       23.93       27.45      2.11 o 
   1  -3  16       19.07       23.83      2.77 o 
  -1  -2  16       76.99       66.59      5.15 o 
   0  -2  16        3.90        3.28      1.64 o 
   1  -2  16        4.68        4.02      1.95 o 
   2  -2  16       30.81       34.58      3.26 o 
  -2  -1  16        2.90        4.28      1.95 o 
  -1  -1  16        2.09        1.85      1.85 o 
   0  -1  16       86.32       95.01      4.72 o 
   1  -1  16       17.60       19.79      2.40 o 
   2  -1  16        9.56       12.71      1.99 o 
   3  -1  16        0.53        1.83      1.83 o 
  -1   0  16        4.79        1.85      1.85 o 
   0   0  16        2.53        1.76      1.76 o 
   1   0  16       53.23       54.50      4.32 o 
   2   0  16        0.13        1.74      1.74 o 
   3   0  16       91.94       91.14      6.38 o 
   4   0  16       41.38       42.72      3.63 o 
  -1   1  16        0.91        1.85      1.85 o 
   0   1  16       85.87       87.00      4.48 o 
   1   1  16       28.84       26.25      2.86 o 
   2   1  16       11.58        9.81      2.01 o 
   3   1  16       17.28       16.61      2.25 o 
   4   1  16       82.74       80.66      5.72 o 
  -1   2  16        0.30        0.44      0.44 o 
   0   2  16        6.02        7.28      1.60 o 
   1   2  16      130.28      129.83      8.70 o 
   2   2  16       74.07       74.66      5.43 o 
   3   2  16        0.48        1.84      1.84 o 
   4   2  16        0.34        1.82      1.82 o 
   1   3  16        4.83        5.48      2.02 o 
   2   3  16       30.62       31.68      3.16 o 
   3   3  16       21.83       20.34      2.54 o 
                                                 
